# Supplementary material for: Inapparent virus infections differentially affect honey bee flight
Source: Sci Adv. 2025 Aug 8;11(32):eadw8382. doi: 10.1126/sciadv.adw8382 (PMC12333691; doi:10.1126/sciadv.adw8382)
Supplement: Supplementary file 2 — Movies S1 to S3 [file sciadv.adw8382_movies_s1_to_s3.zip]

Archive with 3 entries (3 files):
- adw8382_movie_s1.mp4
- adw8382_movie_s2.mov
- adw8382_movie_s3.mov
