# Supplementary material for: Inapparent virus infections differentially affect honey bee flight
Source: Sci Adv. 2025 Aug 8;11(32):eadw8382. doi: 10.1126/sciadv.adw8382 (PMC12333691; doi:10.1126/sciadv.adw8382)
Supplement: Supplementary file 3 — Data S1 to S10 [file sciadv.adw8382_data_s1_to_s10.zip]

Archive with 1 entries (1 files):
- adw8382_data_s1_to_s10.xlsx
