# Supplementary material for: Inapparent virus infections differentially affect honey bee flight
Source: Sci Adv. 2025 Aug 8;11(32):eadw8382. doi: 10.1126/sciadv.adw8382 (PMC12333691; doi:10.1126/sciadv.adw8382)
Supplement: Supplementary file 3 — Data S1 to S10 [file sciadv.adw8382_data_s1_to_s10.zip › adw8382_data_s1_to_s10.xlsx]

## Sheet: S1. Flight, virus, gene data
Data S1. Flight distance, virus abundance, and gene expression data for all individual honey bee samples, including all treatment groups and experiments.
To examine the impact of sublethal virus infections on individual honey bee health, using flight distance as a proxy for overall health, we measured the distance flown by individual honey bees in five independent experiments (column A).
Age-matched honey bees were either mock-infected (i.e., buffer-injected) or inoculated with SBV (3.5 x 10^4 SBV RNA copies), coinfected with DWV + SBV (3.5x10^4 DWV RNA copies + 9.1 x 10^3 SBV RNA copies), or inoculated with DWV at one of three doses (i.e., 'low DWV' = 3.5 x 10^3 RNA copies, 'moderate DWV' = 3.5 x 10^4 DWV RNA copies, or 'high DWV' = 3.5 x 10^5 DWV RNA copies) at ~ 24-hours post-…
After injection, honey bees were maintained in cages with 5-10 individuals per group for an additional 72-hours, prior to the flight assays that measured flight arm revolutions, flight distance, duration, speed, and stop count (columns G-M).
Post-flight invidual bees were frozen until further analyses, which included weight and wing measurments for a subset of bees (columns E and F, Table S5), RNA extraction, and virus quantification (K-O).
Virus abundance levels were quantified per 2000 ng RNA using a linear standard curve (S3) and a qPCR limit of detection threshold of 1000 copies.
experiment	treatment / injection	sample ID	mill ID	whole bee weight (mg)	thorax weight (mg)	revolutions	distance (meters)	distance (log10 meters)	active flight duration (seconds)	avg speed (km/h)	peak speed (km/h)	flight stop count	qPCR DWV Ct	DWV RNA copies/2,000 ng RNA	qPCR SBV Ct	SBV RNA copies/2,000 ng RNA	IAPV RNA copies/2,000ng RNA	total virus RNA copies/2,000 ng RNA	RNA yield (total ug)	qPCR rpl8 Cq	qPCR pl2 Cq	pl2 fold change (FC)	qPCR hsp90 Ct	hsp90 fold change (FC)	AmOß-2R Ct	AmOß-2R fold change (FC)	qPCR hsp40 Ct	hsp40 fold change (FC)	qPCR ago2 Ct	ago2 fold change (FC)	qPCR dcr Ct	dcr fold change (FC)	qPCR vg Ct	vg fold change (FC)	qPCR bap1 Ct	bap1 fold change (FC)	qPCR toll6 Ct	toll6 fold change (FC)	qPCR abaecin Ct	abaecin fold change (FC)
1	mock	1A	5	141.6	47.3	0.375	0.332925	0.124806	82	0.0146162	0.0599265	0	24.2205	3.43888e+08	29.5517	0	0	3.43888e+08	46.14	22.1106	25.2405	0.822012	25.1933	1.69027			23.6805	1.01404	23.0992	2.25227	31.1086	0.0495675	27.1565	1.52461	25.1933	1.69027
1	mock	1B	1	71.8	45.3	0.625	0.554875	0.191695	3.5	0.570729	0.079902	3	26.1522	335262	28.1393	69260.9	0	404523	56.241	22.7972	19.2445	84.4366	25.3723	2.40312			24.2419	1.10597	25.0648	0.928139	25.4665	3.98396	27.6156	1.785	25.3723	2.40312
1	mock	1C	2	162.5	47.7	1.9375	1.72011	0.434587	318.5	0.0194424	0.21973	11	26.2871	305213	28.3272	60917.4	0	366130	87.723	23.8866	28.7114	0.253898	25.0854	6.23849	26.3519	7.97081	24.5568	1.89191	24.7268	2.49634	25.8665	6.4248	28.7251	1.76029	25.0854	6.23849
1	mock	1D	5	91.9	42	2.1875	1.94206	0.468652	520	0.013445	0.359559	5	27.3471	145156	28.6156	50007.8	0	195164	44.883	21.152	25.0971	0.467149	26.2753	0.410846	25.9526	1.5794	24.0709	0.398054	23.6028	0.817436	25.6895	1.09123	28.2457	0.368717	26.2753	0.410846
1	mock	1E	2	105.9	47	2.25	1.99755	0.476766	371.5	0.0193571	0.259682	4	25.5324	515350	28.9091	0	0	515350	46.554	22.9315	18.6372	141.172	25.0584	3.27845	27.018	2.59081	23.876	1.56428	24.4248	1.58735	25.8627	3.32244	27.8091	1.71317	25.0584	3.27845
1	mock	1F	1	103.2	43.2	2.3125	2.05304	0.484732	14	0.527924	0.159804	13	28.3993	68214.7	30.4909	0	0	68214.7	42.105	21.1209	25.524	0.340085	26.6232	0.315931	26.1276	1.36913	23.8822	0.444	24.1548	0.545662	25.2303	1.46828	28.7693	0.251025	26.6232	0.315931
1	mock	1G	4	99.4		3.5625	3.16279	0.619384	464.5	0.0245125	0.379534	7	26.3692	252482	31.6298	0	0	252482	58.515	24.9717	20.1238	207.22	25.1102	13.0101			23.0084	11.7399	24.1569	7.86171	24.6395	31.9046	28.3244	4.9303	25.1102	13.0101
1	mock	1H	4	116.8	49.1	3.75	3.32925	0.636413	872	0.0137446	0.339583	11	28.0296	89199.6	29.0852	0	0	89199.6	63.513	20.6746	25.4781	0.257678	27.1246	0.163804	25.3067	1.77511	23.8686	0.32897	24.4568	0.324837	26.1325	0.576588	26.7515	0.746111	27.1246	0.163804
1	mock	1I	3	109.1	46.6	4	3.5512	0.658126	672	0.272285	0.818995	38	29.6514	0	28.9508	0	0	0	48.609	23.1953	28.2061	0.223169	27.5989	0.676594			24.0904	1.61872	24.3554	1.99982	26.1097	3.36152	29.4827	0.644778	27.5989	0.676594
1	mock	1J	2	95.1		5.1875	4.60546	0.748611	470	0.0352759	0.439461	4	25.7006	458690	31.1243	0	0	458690	63.645	22.7914	26.1174	0.717509	25.7086	1.89573	27.5547	1.62072	24.0203	1.28434	25.3596	0.753517	26.4161	2.05446	27.0143	2.69703	25.7086	1.89573
1	mock	1K	5	77.2		5.1875	4.60546	0.748611	772	0.0214762	0.419486	4	25.8258	384785	30.9924	0	0	384785	66.411	20.6444	21.6871	3.4927	25.2964	0.569582	31.3153	0.0269989	23.4391	0.433835	24.8808	0.237092	26.171	0.549779	28.5526	0.20966	25.2964	0.569582
1	mock	1L	4	99.5	45.2	7	6.2146	0.858212	379.5	0.0589527	0.499388	8	28.6677	55986.4	30.4055	0	0	55986.4	45.309	22.9174	27.6364	0.273217	27.7431	0.50499			24.4544	1.03739	24.8346	1.18329	26.5583	2.03161	29.5177	0.519091	27.7431	0.50499
1	mock	1M	1	81		8.375	7.43533	0.926102	547	0.0489345	0.539339	12	30.635	0	29.6758	0	0	0	26.871	21.9378	30.8047	0.0154118	26.7088	0.524492	27.9942	0.661411	23.723	0.873477	24.5925	0.709719	32.9206	0.0125232	undetected	na	26.7088	0.524492
1	mock	1N	3	105.6	42.7	8.6875	7.71276	0.940156	611.5	0.0979992	0.79902	35	28.8913	47388.3	30.09	0	0	47388.3	120.477	22.3041	19.2784	58.601	27.1277	0.505722	26.9855	1.71552	24.3717	0.718184	25.2608	0.575669	25.3777	3.01036	26.2644	3.23559	27.1277	0.505722
1	mock	1O	3	82.2		8.75	7.76825	0.942913	267	0.0246888	0.239706	21	26.973	188950	32.2738	0	0	188950	64.05	20.3381	20.785	5.27902	25.6058	0.371738	27.153	0.390977	24.3289	0.189367	25.1378	0.160468	25.5543	0.681773	27.924	0.262145	25.6058	0.371738
1	mock	1P	2	88.4	45.6	9	7.9902	0.953769	334.5	0.0901734	0.759069	7	27.9378	95293	30.0108	0	0	95293	36.393	22.9273	26.2255	0.731489	26.9086	0.906672			23.4808	2.05121	23.8556	2.34838	25.393	4.58787	29.1481	0.675264	26.9086	0.906672
1	mock	1Q	1	95.3	43.2	16	14.2048	1.18198	568	0.0921405	1.01875	9	27.4901	131172	28.5497	52316.9	0	183489	45.141	23.025	24.2378	3.10432	26.4941	1.2931			23.6007	2.01986	24.534	1.57024	25.6855	4.00817	29.9282	0.420752	26.4941	1.2931
1	DWV+SBV	2A	1	75.2	43.1	6.0625	5.38229	0.804976	35.5	0.545809	0.439461	19	14.2074	1.23425e+09	17.3147	1.06407e+08		1.34065e+09	43.734	23.0511	20.0447	57.8212	22.2613	24.7578	26.2335	4.8487	24.295	1.27108	22.7114	5.6557	26.2321	2.79434	28.1673	1.45211	21.8633	32.6219
1	DWV+SBV	2B	2	106.2	48	163.438	145.1	2.16465	311.5	0.0577141	0.9788	42	16.9652	1.85951e+08	15.3157	4.11843e+08		5.97793e+08	44.427	22.4498	23.9218	2.59386	23.5944	6.47731	25.7518	4.46282	23.3487	1.61444	21.8547	6.7509	26.0383	2.10669	27.9346	1.12463	21.449	28.6563
1	DWV+SBV	2C	3	72.8	48.9	18.75	16.6462	1.24665	718	0.0389494	0.619241	31	17.5753	1.22332e+08	16.3455	2.05088e+08		3.27421e+08	49.791	22.6228	24.5792	1.85409	22.8947	11.86	25.5793	5.67049	23.5296	1.60564	21.5322	9.51766	25.5234	3.39385	27.2215	2.07853	20.2922	72.0333
1	DWV+SBV	2D	4	101.1	48.4	2.4375	2.16401	0.500238	439.5	0.0177257	0.139829	13	13.1945	2.47352e+09	14.3028	8.176e+08		3.29112e+09	46.101	21.9753	20.7656	16.6421	21.8656	15.4515	26.0896	2.54158	23.9573	0.762077	21.9017	4.70303	25.6049	2.04761	27.2381	1.31179	21.2234	24.115
1	DWV+SBV	2E	5	96.8	43.6	13.25	11.7634	1.10596	469.5	0.0901982	0.699143	20	16.2729	2.99054e+08	15.3207	4.10454e+08		7.09507e+08	54.429	22.316	21.9406	9.33459	22.6826	11.1076	25.6562	4.34662	23.7342	1.12652	21.9091	5.92568	25.9543	2.03532	29.8492	0.271898	20.8193	40.4125
1	DWV+SBV	2F	5	80.5	47.4	5.6875	5.04936	0.78171	87	0.208939	0.699143	7	13.8404	1.58778e+09	14.9615	5.23439e+08		2.11122e+09	41.157	22.9942	20.1607	51.2925	22.9313	14.9586	26.1934	4.79281	24.1965	1.30833	21.6139	11.6345	24.8034	7.23206	30.6237	0.254339	20.9955	57.2308
1	DWV+SBV	2G	1	81.3	45.5	8.625	7.65727	0.937381	43.5	0.633706	0.759069	8	25.0976	696099	15.3828	3.93538e+08		3.94234e+08	25.671	22.9231	29.7337	0.0641025	24.7945	3.91395			23.6705	1.79332	22.1429	7.67503	34.7866	0.00680127	28.7502	0.887153	21.1819	47.8748
1	DWV+SBV	2H	2	92.4	52.2	5.625	4.99388	0.777708	1260	0.414571	0.759069	13	12.4925	4.0046e+09	17.0466	1.27581e+08		4.13218e+09	55.299	21.8541	20.9998	13.0091	23.4378	4.77773			24.4977	0.481765	22.6808	2.51979	25.428	2.12826	27.5747	0.955125	21.0268	25.4103
1	DWV+SBV	2I	3	61.5	40.4	57.25	50.8265	1.71455	980.5	0.0283181	0.57929	38	12.9908	2.84471e+09	14.4173	7.56643e+08		3.60135e+09	48.492	20.9271	20.7558	8.10265	22.9511	3.52098			23.9288	0.375864	22.6871	1.3195	26.0341	0.735334	29.5832	0.124849	21.0332	13.3045
1	DWV+SBV	2J	4	97.3	41.3	0	0	0	0	0	0	-3	14.4552	1.04122e+09	13.6463	1.27523e+09		2.31645e+09	47.115	20.7371	23.2401	1.26935	22.9313	3.12923			23.0776	0.594408	21.6699	2.34109	25.9968	0.6615	28.7252	0.198356	20.0084	23.7301
1	DWV+SBV	2K	1	77.6	44.5	7.1875	6.38106	0.868119	34	0.675642	0.539339	18	16.5325	2.50257e+08	16.7589	1.55021e+08		4.05278e+08	47.184	20.8725	22.1149	3.04121	22.9504	3.39198			24.0046	0.343387	22.8696	1.11951	25.1045	1.34866	28.9729	0.183509	21.3827	10.0548
1	DWV+SBV	2L	2	113.2	43.6	4.375	3.88413	0.688787	438.5	0.0318879	0.299633	8	14.5127	1.00094e+09	15.4105	3.86248e+08		1.38718e+09	47.916	20.2052	21.3923	3.16028	22.1187	3.80128			22.5499	0.592684	22.3413	1.0167	26.5362	0.314796	30.2639	0.0472218	19.9451	17.1495
1	DWV+SBV	2M	3	72.4	40.1	2.0625	1.83109	0.451953	0	0	0.079902	6	16.8132	2.06406e+08	17.8732	7.2903e+07		2.79309e+08	42.603	23.152	22.0395	15.5574	25.732	2.39491			27.3141	0.168155	26.261	0.518001	25.4665	5.09472	27.7486	2.08166	24.7864	4.61261
1	DWV+SBV	2N	4	92.2	51.2	3.375	2.99633	0.601661	406	0.0265684	0.379534	6	16.8213	2.05257e+08	16.8098	1.49765e+08		3.55022e+08	48.279	22.3781	21.6261	12.118	25.7237	1.40872			26.4347	0.180909	24.792	0.838631	25.8627	2.26398	30.0184	0.252439	23.1354	8.47186
2	mock	1R	3	70.167		964.188	856.006	2.93298	1240.5	2.48418	3.65552	0	30.4666	0	16.8254	1.48257e+08	0	1.48257e+08	40.158	25.8261	29.7551	0.21846			30.897	0.103275					30.701	0.00893191	29.3602	1.7495			24.0928	5.09492
2	mock	1S	4	98.067		58.1875	51.6589	1.72147	805	0.231021	2.47696	13	30.7408	0	30.4184	0	0	0	40.425	24.5617	29.3381	0.121425			30.1163	0.427177					30.8766	0.00329203	28.8603	1.85285			23.6217	3.68862	18.89	0.785529
2	mock	1T	7	70.367		6268.25	5564.95	3.74554	7213.5	2.77727	4.09498	2	30.1865	0	19.0389	3.31227e+07	0	3.31227e+07	5.727	25.1512	27.6125	0.604225			29.3578	0.721048					29.0627	0.017415	26.7203	2.46938			23.1352	5.81462	19.72	0.664886
2	mock	1U	5	69.833		481.875	427.809	2.63226	1602	0.961368	2.15735	56	30.0317	0	16.4047	1.97114e+08	0	1.97114e+08	32.673	25.5089	27.3372	0.937035			28.5555	0.78758					29.3582	0.018183	26.7994	1.93156			23.0552	7.24821	20.02	0.692042
2	mock	1V	1	131.733		87.25	77.4605	1.89465	1381.5	0.201852	2.23726	36	29.4519	0	27.8333	81863.6	0	81863.6	32.283	24.6265	27.9948	0.322243									28.9562	0.0130333	27.5957	1.75451			23.1868	4.48265	20	0.380651
2	mock	1W	2	82.3		53.125	47.1644	1.68273	549.5	0.849913	2.31716	37	29.8373	0	31.1007	0	0	0	30.171	27.4868	29.0536	1.1232	30.8242	2.58938	26.5125	4.15917					30.01	0.045589	30.4892	0.491904	25.0511	0.685726			20.72	1.67807
2	mock	1X	3	85.867		150.75	133.836	2.12981	1475.5	0	0	55	28.8284	0	29.9925	0	0	0	36.84	27.1498	27.8901	1.99191	30.0842	3.42372							29.8937	0.0391216	28.6443	0.788819	23.9559	1.15982			18.24	7.41169
2	mock	1Y	4	96.133		184.75	164.021	2.21754	1596	0.369972	2.97635	55	28.7101	0	30.0656	0	0	0	31.014	27.6926	29.0849	1.26762	30.498	3.74397							31.11	0.0245279	30.6825	0.439652	25.8069	0.468366
2	mock	1Z	5	85.567		638.625	566.971	2.75433	2081.5	0.980589	3.9152	79	28.9213	0	30.5415	0	0	0	35.541	28.7949	28.4315	4.28057	35.0339	0.346518							29.8369	0.127275	29.5314	0.620757	24.9444	1.82828
2	mock	1AA	6	125.333		52.125	46.2766	1.67465	785.5	0.212089	3.33591	15	28.6971	0	29.4799	0	0	0	12.114	26.7423	27.2332	2.36795	33.5773	0.229256							28.3787	0.0842986	29.1321	0.356771	24.7363	0.509121
2	mock	1AB	9	90.4		145.938	129.563	2.11582	2111	0.220951	2.67672	63	28.4805	0	33.2944	0	0	0	39.849	26.2645	27.1003	1.86433									28.4	0.0596451	27.6657	0.899172	24.4644	0.441385
2	mock	1AC	6	109.2		20.125	17.867	1.2757	499	0.1289	0.998775	16	27.8301	38810.4	30.3239	0	0	38810.4	33.777	28.2897	27.6487	5.18931	32.445	1.46892							29.5742	0.107588	28.8503	0.57848	24.8023	1.42153
2	mock	1AD	7	91		89.1875	79.1807	1.90407	563.5	0.505857	3.41581	13	28.0892	21320.4	29.8792	0	0	21320.4	30.378	27.7844	28.5252	2.46584	36.2371	0.0925078							29.9304	0.0733216	29.8041	0.548333	24.6899	1.34059
2	mock	1AE	1	97.533		243.438	216.124	2.33671	1790.5	0.434541	2.37708	33	28.0123	26190.8	29.6762	0	0	26190.8	30.138	27.6076	26.8976	5.44306	35.1774	0.137751							28.103	0.185901	27.4625	0.899433	23.9855	1.56049
2	mock	1AF	3	79.167		54.75	48.6071	1.69554	1079.5	0.162099	2.29718	20	29.6428	0	29.5978	0	0	0	39.633	27.5515	27.3369	3.86132	29.0964	8.96984											24.7371	0.891526
2	mock	1AG	2	82.433		473.125	420.04	2.62432	1309.5	0.129662	2.15735	39	28.486	0	29.7511	0	0	0	33.915	28.4725	27.5118	6.47641	32.9005	1.21583											24.7164	1.71244
2	mock	1AH	5	120.567		6.75	5.99265	0.844642	23.5	0.918023	1.03873	4	29.2696	0	Not detected	0	0	0	30.213	26.7484	26.4267	4.15858	29.5621	3.72242											24.3462	0.669952
2	mock	1AI	1	128.467		57.3125	50.882	1.71502	173.5	1.05577	1.55809	14	31.5649	0	31.619	0	0	0	31.074	25.7281	30.2683	0.143016			29.4101	0.649672					31.2069	0.00587662	28.7599	3.78534			23.7785	1.13259	19.98	0.828227
2	mock	1AJ	6	87.567		108.625	96.4373	1.98873	176	1.97258	3.27598	8	29.4228	0	29.2756	0	0	0	11.259	27.2171	26.3022	6.27381	32.2978	0.773412	28.667	0.506749									24.2819	0.96941
2	DWV+SBV	2O	1	86.9		65.375	58.0399	1.77115	660	0.316581	3.73542	8	20.1277	2.11942e+07	21.4285	6.52215e+06	0	2.77164e+07	12.297	25.6144	25.0294	4.99124	26.9158	10.6188	26.2735	5.28066									24.0829	0.366396			20.571	0.508162
2	DWV+SBV	2P	2	120.433		34.625	30.7401	1.50161	1163.5	1.29965	2.1174	18	20.6119	1.51954e+07	21.402	6.64086e+06	0	2.18363e+07	33.63	26.6966	25.9542	5.56704	24.2967	138.137	28.5949	2.23691									24.2049	0.712852			21.4731	0.575759
2	DWV+SBV	2Q	3	67.2		1091.94	969.422	2.98696	2866.5	1.21748	4.31471	7	17.1024	1.69151e+08	18.1512	6.03747e+07	0	2.29525e+08	29.604	25.1792	24.9602	3.8732	25.8455	16.4924	28.1937	1.03194									24.1381	0.260829			21.376	0.21512
2	DWV+SBV	2R	4	80.033		122.875	109.088	2.04174	681.5	0.576256	3.13615	8	15.4479	5.26553e+08	17.0212	1.2981e+08	0	6.56363e+08	23.592	24.7818	25.2482	2.40824	24.1828	39.6416	27.8213	1.01415									23.827	0.24566			21.0325	0.20722
2	DWV+SBV	2S	5	87		73.6875	65.4198	1.8223	596	0.395153	3.19608	9	14.3465	1.12129e+09	15.4561	3.74629e+08	0	1.49592e+09	40.851	24.877	24.0482	5.91043	24.574	32.2913	27.3028	1.55191													21.4824	0.162063
2	DWV+SBV	2T	6	74.8		4.4375	3.93961	0.693693	382.5	0.0370787	0.479412	12	17.4372	1.34424e+08	18.7839	3.28834e+07	0	1.67308e+08	29.874	25.4686	24.7278	5.56088	24.0046	72.2049	27.2554	2.41667									24.4822	0.25111			22.334	0.135335
2	DWV+SBV	2U	7	81.667		80	71.024	1.85748	634.5	0.402973	5.55319	6	22.0731	5.56159e+06	23.4585	1.61451e+06	0	7.1761e+06	37.791	25.4089	24.0482	8.5453	23.6159	90.7003	25.9339	5.7951									23.9701	0.343612			21.8204	0.185371
2	DWV+SBV	2V	8	91.37		19.9375	17.7005	1.27185	597.5	0.106647	1.77782	14	15.806	4.1181e+08	17.3625	1.03014e+08	0	5.14824e+08	27.114	24.8411	24.7278	3.5994	24.9786	23.7926	26.6519	2.37672									23.9838	0.229616			20.9475	0.229026
2	DWV+SBV	2W	9	68.7		798	708.464	2.85093	990.5	2.57493	3.71544	-2	15.3232	5.736e+08	16.371	1.70932e+08	0	7.44532e+08	32.133	25.207	24.4958	5.44784	24.1515	54.4012	26.7552	2.85134									23.5901	0.388753			20.4569	0.414708
2	DWV+SBV	2X	2	87.767		146.125	129.73	2.11637	764	0.144849	2.65674	23	14.1196	1.31022e+09	15.602	2.01624e+08	0	1.51184e+09	36.87	24.5174	24.7095	2.91274	24.532	25.9096	26.502	2.10696									23.2658	0.301789			20.6097	0.231268
2	DWV+SBV	2Y	4	118.3		36.375	32.2937	1.52236	337.5	0.344466	2.37708	5	13.6205	1.84546e+09	15.3401	3.39395e+08	0	2.18485e+09	41.925	27.65	24.3446		24.2456	277.112	26.8798	14.2218									24.3137	1.2801			27.932	0.0126739
3	mock	1AK	1	83.6333		62.1875	55.2101	1.74981	94	2.11443	2.59681	17	30.0613	0	30.122	0	0	0	23.448	24.0886	27.1406	0.401272	24.9835	2.91838	26.3245	0.489189											23.5984	0.825583
3	mock	1AL	2	73.7333		89.125	79.1252	1.90377	1235.5	0.230555	3.05625	32	29.2582	0	30.0891	0	0	0	45.771	24.3583	26.9344	0.558058	26.2376	1.47497	25.5663	0.997448											23.5138	1.05541
3	mock	1AM	4	73.8667		63.5625	56.4308	1.75914	1162.5	0.174753	2.39706	16	29.3276	0	29.673	0	0	0	49.626	23.6998	26.7933	0.389894	24.0801	4.16918	25.0657	0.894068											23.4467	0.70051
3	mock	1AN	6	81.9333		29.4375	26.1346	1.43352	1507.5	0.062411	1.65797	17	28.3352	54894.6	28.7154	0	0	54894.6	55.68	24.2857	26.1327	0.925057	25.9407	1.72307	25.9239	0.740253											23.613	0.936918
3	mock	1AP	7	83.5333		33.1875	29.4639	1.48378	1201.5	0.0882812	1.65797	16	28.3025	56618.5	29.2359	0	0	56618.5	39.198	24.4156	25.9846	1.12169	25.1189	3.33273	26.6599	0.486321											24.3798	0.602538
3	mock	1AO	8	82.2333		71.125	63.1448	1.80716	1225	0.185568	3.0163	10	28.599	42324	29.4175	0	0	42324	46.905	23.4116	26.0782	0.524137	25.6781	1.12779	24.7846	0.889648											22.7688	0.917672
3	mock	1AP	9	68.0667		169.938	150.871	2.18147	1376	0.394719	2.77659	19	28.8846	31049.2	29.5885	0	0	31049.2	53.178	24.6205	25.957	1.31786	27.3445	0.821342	25.6747	1.10964											23.4544	1.31901
3	mock	1AQ	1	75.4		35.75	31.07	1.5061	446.5	0	0	16	28.5779	43246.9	29.6402	0	0	43246.9	70.929	23.6314	25.9345	0.674321	24.9293	2.20703	25.0203	0.879878											23.3026	0.738226
3	mock	1AR	2	76.3333		40.0625	35.5675	1.5631	80	1.60054	3.05625	13	28.8128	33678.9	29.9123	0	0	33678.9	44.568	25.6184	24.9441	5.31097		5.42642	24.2369	6.00355
3	mock	1AS	3	76.4333		826.125	733.434	2.86595	3416	0.77294	3.9951	32	28.6679	39400.6	29.4896	0	0	39400.6	56.226	23.4378	25.2753	0.931172	26.9231	0.484524	25.4246	0.581352											22.5608	1.07945
3	mock	1AT	4	75.2333		25.75	22.8608	1.37769	2627	0.0313282	1.83775	11	28.7136	37533.2	29.1974	0	0	37533.2	51.807	24.592	25.735	1.50695	30.7516	0.0759115	24.2045	3.01431											22.7557	2.09891
3	mock	1AV	5	74.4667		214	189.989	2.28101	3073.5	0	0	17	28.2975	56886.9	29.6627	0	0	56886.9	50.838	24.2086	25.9747	0.97844	26.5291	1.08637	25.5718	0.895698											23.3339	1.07775
3	mock	1AW	6	70.0667		15.1875	13.4835	1.16087	2332	0.020815	0.938848	8	28.2744	58128.7	29.5148	0	0	58128.7	52.023	25.1379	25.8308	2.05867	29.0206	0.36786	26.3055	1.02576											23.6544	1.64349
3	mock	1AX	7	75.3667		44.5625	39.5626	1.60813	2662.5	0.0534931	2.25723	9	27.7815	89988.5	29.437	0	0	89988.5	55.203	24.0758	25.551	1.19705	26.8373	0.800283	25.3301	0.965967											23.5176	0.865459
3	mock	1AY	9	70.1667		5.875	5.21582	0.793499	2261	0	0	3	28.0856	69081.6	29.2631	0	0	69081.6	42.6	24.4154	25.658	1.40645	28.1122	0.418454	25.5138	1.07614											23.3637	1.21842
3	moderate DWV	3A	1	72.7		2610.5	2317.6	3.36523	2487.5	3.35412	4.45454	3	15.6359	4.62792e+08	29.7081	0		4.62792e+08	39.621	25.0526	25.4526	2.52213	27.5576	0.955973	24.4554	3.4858
3	moderate DWV	3B	2	86.4333		253.188	224.78	2.35369	1895	0.427022	6.1125	19	14.2996	1.15799e+09	28.8391	0		1.15799e+09	49.419	23.9726	25.5196	1.13889	25.0144	2.63567	25.6262	0.73239											23.059	1.10719
3	moderate DWV	3C	3	77.1333		85.25	75.685	1.88471	1134	0.302979	2.35711	14	14.6042	9.39532e+08	29.5903	0		9.39532e+08	50.205	24.2389	25.5894	1.30505	25.772	1.87493	25.6705	0.854213											23.3189	1.11213
3	moderate DWV	3D	4	71.0667		6.375	5.65972	0.823456	149	0.136745	1.73787	2	14.5142	9.99401e+08	29.5855	0		9.99401e+08	47.382	23.9765	25.9827	0.828419	25.0188	2.63494	26.1125	0.524274											23.7133	0.705411
3	moderate DWV	3E	6	69.2		15.4375	13.7054	1.16748	1534	0.0321639	1.21851	12	14.4672	1.03213e+09	29.3958	0		1.03213e+09	41.217	23.8774	25.4486	1.11999	25.9954	1.25013	25.6117	0.692588											22.5962	1.42854
3	moderate DWV	3F	7	83.4333		4329.88	3844.06	3.5849	3860.5	3.58467	5.23358	-2	15.5659	4.85577e+08	29.5612	0		4.85577e+08	31.794	24.6385	25.2787	2.13531	26.6318	1.36294	25.5152	1.25491											23.0237	1.80006
3	moderate DWV	3G	8	76.2667		2327.69	2066.52	3.31545	3395.5	2.19098	3.65552	47	13.0212	2.78376e+09	29.16	0		2.78376e+09	35.964	24.6249	26.7965	0.738668	23.4339	12.3892							26.6361				23.5487
3	moderate DWV	3H	9	68.0667		30.1875	26.8005	1.44405	1310.5	0.073622	3.47574	3	11.2217	9.57342e+09	29.128	0		9.57342e+09	61.248	23.7852	25.6205	0.93259	22.3403	14.773							25.5015				23.4831
3	moderate DWV	3I	4	71.5667		64.8125	57.5405	1.76746	270.5	0.765789	2.29718	7	12.0086	5.57827e+09	29.1983	0		5.57827e+09	67.029	24.3331	24.7795	2.44236	21.737	32.8126							25.3459				22.3812
3	moderate DWV	3J	1	83.5		137.5	122.073	2.09016	201	2.18637	3.57561	3	11.7806	6.52335e+09	27.6567	0		6.52335e+09	62.586	23.8574	25.7751	0.88086	24.133	4.48293							25.7673				22.543
3	moderate DWV	3K	2	70.9667		161.312	143.213	2.15901	1421.5	0.362693	6.01263	12	13.0286	2.76978e+09	Not detected	0		2.76978e+09	43.26	24.205	27.7295	0.289197	23.8292	7.04145							26.0758				23.4417
3	moderate DWV	3L	3	79.9667		85.25	75.685	1.88471	1674.5	0.162715	2.83652	14	11.6902	6.94085e+09	Not detected	0		6.94085e+09	51.321	24.0393	25.2545	1.4334	22.9283	11.7203							25.5884				22.4556
3	moderate DWV	3M	4	63.2333		1259.56	1118.24	3.04892	1826	2.20463	3.13615	10	14.8891	7.72066e+08	Not detected	0		7.72066e+08	53.721	23.5372	24.9949	1.21164	26.1007	0.918003							25.6413				21.8402
3	moderate DWV	3N	6	72.7333		8.75	7.76825	0.942913	1380.5	0.0202577	0.199755	57	12.0942	5.25991e+09	Not detected	0		5.25991e+09	57.573	23.4216	24.8007	1.27947	23.2921	5.93626							25.5324				22.4079
3	moderate DWV	3O	7	75.2333		2730.25	2423.92	3.3847	2225	3.92184	5.31348	-1	12.0659	5.36317e+09	Not detected	0		5.36317e+09	53.889	24.0255	26.0815	0.800363	23.7078	6.76333							25.2399				22.9473
3	moderate DWV	3P	8	79.4		20.375	18.0889	1.28078	461.5	0.141105	2.47696	-1	11.1719	9.90586e+09	Not detected	0		9.90586e+09	51.234	23.6205	25.7988	0.735234	23.9849	4.21516							25.1777				22.8466
4	mock	1AZ	1	82.23		9	0.989762	0.298801	20	1.57806	1.83775	8	30.1665	0	24.385	641414	0	641414	54.648	21.5866					25.2099	1.04007					26.0271	0.997606
4	mock	1BA	2	87.23		202	2.30649	0.519367	2964.5	0.244733	2.59681	13	30.3509	0	17.2627	1.10019e+08	0	1.10019e+08	58.74	22.4651					25.4385	1.6319					25.8522	2.07026
4	mock	1BB	4	106.3		6	0.8746	0.272909	2848	0.00820623	1.15858	4	27.9757	82871.6	24.7776	434241	0	517113	60.492	21.8766					25.0482	1.42249					25.845	1.38381
4	mock	1BC	5	90.53		20	1.33193	0.367716	888	0.0830063	1.61802	6	29.2525	0	13.3664	1541887681	0	1541887681	58.503	22.543					23.9884	4.70628					24.5769	5.28935
4	mock	1BD	7	54.96		44	1.65749	0.424472	2354.5	0.0679566	4.91397	9	28.4165	57505	24.5601	542177	0	599682	48.177	21.8344											35.6146	0.00153958
4	mock	1BE	8	87.2		3	0.58943	0.201241	2654	0.00391381	0.619241	4	26.6588	225592	14.0614	963070473	0	9.63296e+08	60.93	21.8243					29.0132	0.0878462					29.6355	0.0964416
4	moderate DWV	3Q	1	89.567		65	1.81865	0.450042	183	1.27603	2.39706	12	12.2707	4660256315	15.3118	4.12885e+08		5.07314e+09	51.567	22.1061					24.3474	2.71083					25.2682	2.41998
4	moderate DWV	3R	2	100.667		3	0.641944	0.215358	1664.5	0.00732055	0.499388	4	11.3456	8793324825	26.6352	0		8793324825	55.992	21.9366					24.9016	1.64145					26.0471	1.25395
4	moderate DWV	3S	3	89.9667		164	2.21681	0.507425	2276	0.258997	6.25233	7	11.8656	6154090296	14.1976	8.78167e+08		7.03226e+09	57.888	21.6353					24.2649	2.07109					24.9786	2.13432
4	moderate DWV	3T	4	89.1		2	0.434587	0.156727	2118.5	0.00292301	0.21973	5	11.452	8174213089	27.2889	0		8174213089	55.368	21.7972					28.8379	0.0973466					29.6017	0.0968913
4	moderate DWV	3U	5	85.467		3	0.570413	0.196014	2260.5	0.00433001	0.259682	7	12.879	3069886954	16.1152	2.39555e+08		3.30944e+09	48.561	21.7699					23.8914	2.9456					24.8731	2.52067
4	moderate DWV	3V	6	88.767		1	0.377887	0.139213	1030.5	0.00484607	0.319608	1	11.2638	9301245385	17.8502	7.38346e+07		9.37508e+09	58.374	21.329					24.1446	1.82064					24.8519	1.88433
4	moderate DWV	3W	1	87.667		42	1.63797	0.42127	1059	0.144299	1.27843	35	12.6299	3642046975	29.9065	0		3642046975	63.165	24.3166	28.223		24.137		25.243	6.74435					26.9318	3.53528
4	moderate DWV	3X	2	77.4		3	0.619384	0.20935	754.5	0.0150908	0.57929	2	12.666	3552985360	33.1641	0		3552985360	60.834	23.8191	28.3978		23.9814		24.745	6.74634					26.4853	3.41245
4	moderate DWV	3Y	3	86.467		16	1.23977	0.350203	1011	0.0582866	1.57806	6	11.9858	5666812048	27.6488	0		5666812048	60.186	20.9523					25.7409	0.463747					25.5	0.926148
4	moderate DWV	3Z	4	90.93		43	1.64018	0.421634	1477	0.104002	2.59681	16	13.0488	2732083819	30.8433	0		2732083819	56.244	23.7506	27.9323		25.7274		24.462	7.82754					26.6629	2.87725
4	moderate DWV	3AA	5	78.133		3	0.601661	0.204571	946.5	0.0113965	0.439461	3	11.6395	7187066463	27.4998	0		7187066463	49.53	21.3671					27.0692	0.246204					25.1538	1.56954
4	moderate DWV	3AB	6	82.33		5	0.757125	0.244803	58.5	0.290242	0.898898	-1	12.7	3470995259	13.923	1057927035		4528922294	53.748	24.5489	26.3014		24.3402		24.5691	12.6387					26.2513	6.65581
4	moderate DWV	3AC	7	77.7667		4	0.726566	0.237183	136	0.114565	0.938848	1	11.5425	7682071384	27.2083	0		7682071384	57.744	21.665					24.1073	2.35825
4	moderate DWV	3AD	8	78.867		9	1.02071	0.305503	1130.5	0.030215	1.57806	3	11.6969	6909505685	27.0462	0		6909505685	55.797	21.0063					23.8275	1.81347
4	moderate DWV	3AE	9	77.4		2	0.476766	0.169312	42	0.171219	0.599265	1	12.2894	4600830977	32.0471	0		4600830977	49.074	23.4718	28.1483		22.7837		23.6609	11.2425					25.4094	5.65446
4	moderate DWV	3AF	9	80.1		3	0.613556	0.207784	137.5	0.0813548	0.759069	0	12.1624	5019828231	27.1829	0		5019828231	53.895	20.6098					24.5244	0.849922
4	SBV	4A	1	68.7		186	2.27273	0.51491	313.5	2.14028	3.77537	6	28.8194	27500.6	14.8568	5.62175e+08		5.62202e+08	46.971	23.7265	27.5838		23.3702		23.6842	13.1984					24.9396	9.34265
4	SBV	4B	2	85.5		31	1.50839	0.399395	1913	0.0587883	2.25723	21	28.973	22053.1	15.0105	5.06606e+08		5.06628e+08	44.49	23.4979	24.9417		22.753		24.2292	7.72082					25.8345	4.28838
4	SBV	4C	3	73.567		34	1.5394	0.40473	1978	0.061199	3.03628	14	28.9609	22461.7	18.9523	3.51268e+07		3.51492e+07	42.648	25.4629	28.3866		26.2393		27.4935	3.13709					28.5508	2.54761
4	SBV	4D	4	85		1068	3.02894	0.605191	2582.5	1.48867	4.31471	8	24.283	1.19795e+06	18.2174	5.77745e+07		5.89725e+07	56.469	25.3978	27.5151		26.9414		25.9773	8.57747					27.2606	5.95568
4	SBV	4E	5	73.267		168	2.22707	0.508809	2546	0.237101	2.57684	19	29.1211	0	14.5639	6.85467e+08		6.85467e+08	49.245	24.0877	27.4719		23.6285		24.3385	10.7724					26.0104	5.71309
4	SBV	4F	6	83.367		100	2.0057	0.477946	1962	0.184076	3.19608	9	29.4253	0	14.3404	7.97458e+08		7.97458e+08	48.444	24.2815	27.8437		24.5621		25.1841	6.85577					26.2598	5.49692
4	SBV	4G	7	77.233		2511	3.40007	0.64346	2728.5	3.31344	9.36851	17	29.127	0	14.9781	5.17845e+08		5.17845e+08	48.912	23.7707	27.5774		23.1811		24.3236	8.73712					25.7528	5.4827
4	SBV	4H	8	82.867		75	1.87997	0.459388	2103.5	0.128105	3.49571	17	21.8408	6.5195e+06	13.6457	1276397642		1.28292e+09	44.907	23.6931	27.9286		22.3543		23.8958	11.1373					25.2639	7.29161
4	DWV+SBV	2Z	1	83.967		7	0.896551	0.277965	2489.5	0.00994964	0.918873	4	28.9291	23552.5	28.5113	54156.3		77708.8	48.654	22.5336	27.9119		23.0144		24.0919	4.35198					24.9765	3.98362
4	DWV+SBV	2AA	2	85.967		60	1.78717	0.445164	2548	0.0851389	1.17855	24	28.3472	48339.2	16.3432	2.05508e+08		2.05556e+08	48.894	22.8883	28.3352		22.1575		24.5358	4.09118					25.6454	3.20407
4	DWV+SBV	2AB	3	97.2		85	1.93649	0.467829	2933.5	0.104797	2.87647	18	18.2728	7.57409e+07	15.5637	3.48345e+08		4.24086e+08	58.566	23.3103	27.473		23.4348		24.3869	6.07716					25.3108	5.41311
4	DWV+SBV	2AC	4	94.467		52	1.72648	0.435602	2959.5	0.0635814	1.27843	30	Not detected	0	15.8307	2.90746e+08		2.90746e+08	47.016	23.4921	25.6408		22.4264		24.8927	4.85497					25.802	4.36838
4	DWV+SBV	2AD	5	96.9		0	0.175914	0.0703755	268.5	0.0066957	0.159804	-1	12.898	3030114514	24.7293	644006		3.03076e+09	46.629	26.4166					24.3972	51.9613
4	DWV+SBV	2AE	6	83.733		391	2.59288	0.555442	2286	0.615169	6.15245	8	15.0296	7.01666e+08	23.4718	1.58806e+06		7.03254e+08	48.066	25.888					26.0117	11.7638
4	DWV+SBV	2AF	7	86.533		103	2.01674	0.479538	2609	0.142026	4.05503	49	13.7053	1741126712	17.7936	7.69124e+07		1.81804e+09	49.029	26.7728					25.5031	30.9035
4	DWV+SBV	2AG	8	92.067		8	0.961737	0.292641	2135	0.0137536	1.39829	10	13.5745	1904698772	21.8793	4.78243e+06		1.90948e+09	56.088	26.29					24.8766	34.1398
4	DWV+SBV	2AH	9	87		20	1.31359	0.364287	2204.5	0.0319862	1.9576	11	13.5279	1966600110	17.9949	6.71072e+07		2.03371e+09	48.939	26.9873					26.1268	23.2712
5	mock	1BF	1	78.4667		462	410.386	2.61425	1509.5	0.978727	4.41459	16	28.1408	3273.54	26.3006	237726	0	241000	49.05	25.6746					24.9571	2.25478
5	mock	1BG	2	72.8		87	77.294	1.89373	1518.5	0.183246	6.91152	7	27.9122	18014.5	15.7009	3.17442e+08	0	3.1746e+08	50.043	25.3255					25.4288	1.27653
5	mock	1BH	3	80.0333		130	115.802	2.06745	1668.5	0.249858	3.9951	21	28.2536	0	15.7947	2.97912e+08	0	2.97912e+08	48.795	25.4315					24.5407	2.54266
5	mock	1BI	4	75		26	23.305	1.3857	976.5	0.0859161	3.11618	6	28.1653	1826.7	15.7985	2.97149e+08	0	2.97151e+08	44.964	25.022					24.6383	1.7891
5	mock	1BJ	5	84.3		57	50.216	1.70941	1514.5	0.119365	1.77782	24	28.0276	10284.5	17.3264	1.05604e+08	0	1.05614e+08	47.904	24.7842					23.8872	2.55361
5	mock	1BK	6	86.7		114	101.154	2.00926	1099	0.33135	2.25723	5	28.1809	919.32	16.1038	2.41659e+08	0	2.4166e+08	37.596	25.9526					24.7267	3.20751
5	mock	1BL	3	98.8333		327	290.533	2.46469	1633.5	0.640292	5.63309	48	28.3802	0	17.0913	1.23834e+08	0	1.23834e+08	44.616	25.5598					24.8153	2.29748
5	mock	1BM	4	92.9333		217	192.875	2.28752	1983	0.35015	3.89522	42	18.9884	4.62809e+07	26.9264	153926	0	4.64348e+07	50.772	26.4799					25.6246	2.48091
5	mock	1BN	5	84.5		310	275.44	2.4416	1850.5	0.535846	4.69424	37	28.3444	0	14.5839	6.76282e+08	0	6.76282e+08	46.413	25.7425					25.8092	1.30936
5	mock	1BO	6	93.3333		30	26.19	1.43441	1356.5	0.0695056	0.9788	22	28.3001	0	16.9102	1.39981e+08	0	1.39981e+08	45.411	26.1996					25.9491	1.63126
5	mock	1BQ	7	97.4667		13	11.597	1.10027	1385	0.0301435	1.09865	9	28.1951	72484.8	30.7354	0	0	72484.8	57.585	24.0965	26.8232	2.29451			25.6845	0.456125
5	mock	1BR	9	98.3333		2	1.776	0.443419	463.5	0.0137911	0.599265	1	28.3256	65324.7	31.6708	0	0	65324.7	52.8	24.1933	26.7869	2.51617			24.5488	1.07178
5	mock	1BS	1	85.3667		84	74.298	1.87678	1052	0.254251	2.47696	22	28.5505	0	26.3176	234947	0	234947	44.007	26.9599					25.7781	3.11085
5	mock	1BT	2	102.167		42	36.844	1.578	600.5	0.220878	2.27721	16	28.6215	0	19.5832	2.29098e+07	0	2.29098e+07	41.589	26.8065					27.0742	1.13896
5	mock	1BU	1	74.6		182	161.469	2.21077	1599	0.363532	4.03505	2	28.4288	60097.8	31.2536	0	0	60097.8	52.152	23.0449	27.321	0.783936			25.1914	0.309726
5	mock	1BV	2	88.5667		18	16.091	1.23277	133	0.435556	3.45576	0	27.6485	110531	30.5816	0	0	110531	45.753	23.0829	27.7323	0.605221			25.4805	0.260231
5	mock	1BW	3	79.0667		22	19.476	1.31125	743.5	0.0943026	2.95637	1	27.4591	127413	30.9306	0	0	127413	45.459	23.1976	28.1378	0.49472			25.9976	0.196892
5	mock	1BX	4	73.0333		47	41.893	1.63239	806.5	0.186999	2.01753	11	28.0995	78149.2	29.776	0	0	78149.2	35.223	22.5216	27.4747	0.638175			23.4046	0.743553
5	mock	1BY	5	91.2333		150	133.336	2.12819	2033.5	0.236052	5.63309	14	27.7485	102465	30.7742	0	0	102465	40.191	22.6609	26.9784	0.761794			25.1009	0.2527
5	mock	1BZ	6	74.0667		23	20.253	1.32742	1141.5	0.0638726	2.29718	9	27.9887	85205.8	30.6331	0	0	85205.8	38.514	22.6216	26.9393	0.761624			24.5244	0.366689
5	mock	1CA	9	86.0333		15	13.206	1.15247	591	0.0804428	1.77782	3	28.3196	65637.5	30.3262	0	0	65637.5	45.648	22.6774	26.0829	1.43337			23.5256	0.761701
5	mock	1CB	7	85.6333		15	13.539	1.16253	29.5	1.65221	2.91642	0	28.2657	68532.8	31.4932	0	0	68532.8	41.883	22.9788	26.3545	1.46335			24.3485	0.530662
5	low DWV	5A	1	92.7667		45	39.729	1.6099	67.5	2.11888	3.33591	3	19.4888	3.28054e+07	16.7807	1.52811e+08		1.85616e+08	53.061	26.8146					26.8349	1.35209
5	low DWV	5B	3	87.7333		6	5.382	0.804957	15	1.29175	1.15858	-1	12.822	3192282178	29.2383	0		3192282178	56.838	24.3289	26.3916	3.63564			24.899	0.923606
5	low DWV	5C	2	84.4667		108	95.439	1.98425	2803	0.122575	1.27843	10	18.4896	6.5206e+07	29.1621	0		6.5206e+07	49.608	25.8596					25.1994	2.167
5	low DWV	5D	3	93.1333		24	21.64	1.35488	4355.5	0.0178865	2.1973	7	17.3532	142334052	15.8766	2.81844e+08		4.24178e+08	54.525	25.5837					24.8243	2.32119
5	low DWV	5E	4	96.0333		12	10.598	1.06438	2884	0.0132293	1.45821	2	17.7841	1.05871e+08	30.1321	0		1.05871e+08	51.33	25.508					25.7301	1.17562
5	low DWV	5F	5	92.2333		7	6.437	0.871398	2821	0.00821396	1.19853	5	17.5465	1.24644e+08	17.5318	35063.6		1.24679e+08	64.455	25.0547					24.0933	2.6701
5	low DWV	5G	6	85.7		0	0.388	0.142389	1	1.39829	0.139829	-2	18.0542	8.79456e+07	19.1405	38281		8.79839e+07	54.105	25.494					24.7219	2.34183
5	low DWV	5H	7	97.8		2	1.498	0.397592	3126.5	0.00172506	0.379534	0	13.9158	1506877693	31.5296	0		1506877693	52.563	24.9459	28.6286	1.18275			26.7799	0.384605
5	low DWV	5I	9	96.5333		11	9.322	1.01376	3075	0.0109134	1.71789	8	13.6896	1759983727	29.8753	0		1759983727	48.006	23.9919	26.4662	2.73332			24.4216	1.01804
5	low DWV	5J	1	80.2333		106	94.495	1.97998	123.5	2.75452	4.85405	8	16.9314	1.90147e+08	27.9567	74165.7		1.90221e+08	64.437	24.9848					24.5772	1.81889
5	low DWV	5K	2	79.8333		12	10.21	1.04961	744	0.0494018	1.31838	2	16.8789	197129038	28.7622	0		197129038	53.469	24.507					23.876	2.1235
5	low DWV	5L	3	76.0667		25	22.417	1.36953	4074	0.0198088	3.59559	8	17.7188	1.10731e+08	30.5121	0		1.10731e+08	62.034	25.2228					24.7744	1.87112
5	low DWV	5M	4	89.2		10	8.989	0.999522	4001.5	0.00808704	0.918873	11	16.8661	1.98866e+08	29.2378	0		1.98866e+08	58.383	24.3957					23.9289	1.89512
5	low DWV	5N	5	79.4667		60	52.824	1.73098	673.5	0.282356	4.69424	5	17.084	1.71235e+08	30.6571	0		1.71235e+08	60.924	24.4035					23.9977	1.81658
5	low DWV	5O	3	52.6		3	2.83	0.583199	656	0.0155297	0.479412	0	27.1358	89438.4	13.5915	1.3241e+09		1.32418e+09	40.308	28.2427					26.2717	5.376
5	low DWV	5P	4	76.7333		1	1.276	0.357172	3.5	1.31268	0.459436	-2	12.1253	5149271987	30.9263	0		5149271987	52.17	23.3924	26.193	2.18008			24.3507	0.705732
5	low DWV	5Q	1	71.4333		88	78.071	1.89802	2562	0.109702	2.49694	35	14.6215	9.2841e+08	31.2338	0		9.2841e+08	40.401	24.0821	25.6916	4.97773			24.5555	0.987681
5	low DWV	5R	4	85.3		7	6.159	0.854852	1554	0.0142682	1.45821	1	12.9245	2975407272	30.1914	0		2975407272	36.639	23.0068	25.1583	3.4186			23.7288	0.831328
5	low DWV	5S	5	74.7667		0	0.055	0.0232525	0	0	0.0199755	-2	12.9834	2857680656	29.4137	0		2857680656	30.906	23.0853	28.1869	0.442365			26.2471	0.153228
5	low DWV	5T	6	76.1667		7	6.437	0.871398	1872.5	0.0123747	1.61802	0	13.344	2231087372	30.4604	0		2231087372	52.176	23.8705					24.4705	0.904668
5	moderate DWV	3AG	1	74.7333		130	115.414	2.06601	1446.5	0.287238	1.25846	57	19.1491	4.14408e+07	31.2617	0		4.14408e+07	47.394	27.7023					26.8023	2.55889
5	moderate DWV	3AH	2	82.5667		18	16.202	1.23558	719.5	0.081068	2.0375	3	17.3354	1.44082e+08	30.8184	0		1.44082e+08	42.861	26.0666					25.1936	2.51134
5	moderate DWV	3AI	3	82.6		14	12.596	1.13341	1051	0.043144	1.8777	3	17.6806	1.13674e+08	30.1293	0		1.13674e+08	55.497	25.8211					25.3474	1.90424
5	moderate DWV	3AJ	4	88.1333		18	15.98	1.22994	506	0.113695	1.9576	1	17.2792	1.49759e+08	30.4727	0		1.49759e+08	61.785	25.7728					25.9373	1.22348
5	moderate DWV	3AK	5	88.9		10	8.712	0.987309	910.5	0.0344443	1.31838	5	17.1682	1.61616e+08	14.9185	5.39192e+08		7.00808e+08	56.706	25.5848					24.682	2.56383
5	moderate DWV	3AL	6	104.533		11	9.322	1.01376	1381	0.0243004	1.09865	7	17.1033	168977077	14.4406	7.45149e+08		9.14126e+08	51.192	26.4051					26.1962	1.58497
5	moderate DWV	3AM	7	84.6667		6	5.382	0.804957	598.5	0.0323747	0.858946	1	13.8086	1622012268	31.6663	0		1622012268	47.43	26.4237	29.3134	2.04927			27.2454	0.775788
5	moderate DWV	3AN	9	86.6667		4	3.662	0.668572	1104	0.0119419	0.679167	1	13.0251	2776938084	32.3376	0		2776938084	48.56	25.208	27.9488	2.27234			26.2827	0.65105
5	moderate DWV	3AO	1	82.8667		18	15.925	1.22853	874	0.0655946	1.17855	12	15.7663	4.23206e+08	33.1365	0		4.23206e+08	50.898	25.3196	28.4731	1.70694			26.8118	0.487454
5	moderate DWV	3AP	2	97.8667		2	2.164	0.500236	733	0.0106282	0.379534	3	13.5914	1882736392	31.4369	0		1882736392	33.693	25.0809	27.3549	3.14022			25.598	0.958189
5	moderate DWV	3AQ	3	92.1		4	3.163	0.619406	893	0.0127503	0.439461	5	12.7882	3267218113	31.7793	0		3267218113	47.046	25.5506	28.525	1.93262			26.6744	0.629263
5	moderate DWV	3AR	4	92.7333		3	2.885	0.589391	791.5	0.0131235	0.479412	2	13.0192	2788149266	31.6125	0		2788149266	31.851	25.3254	28.1069	2.20911			25.7852	0.997041
5	moderate DWV	3AS	5	86.2667		17	15.426	1.21553	685.5	0.0810093	2.47696	2	13.6699	1783994323	31.1461	0		1783994323	51.156	24.5093	27.5691	1.82144			26.0995	0.455405
5	moderate DWV	3AT	6	73.9333		2	1.609	0.416474	822	0.00704732	0.359559	2	14.4531	1042179313	31.7804	0		1042179313	47.577	25.0544	26.5081	5.54514			24.6254	1.84619
5	moderate DWV	3AU	7	89.7		4	3.884	0.688776	958.5	0.0145883	0.759069	5	12.6731	3535820015	31.2768	0		3535820015	58.74	25.1835	27.2304	3.67587			25.3782	1.1982
5	moderate DWV	3AV	9	105.133		6	5.327	0.801198	1231	0.015578	1.23848	0	12.5677	3800947824	31.1974	0		3800947824	51.87	25.1506	28.5677	1.42185			26.3596	0.593148
5	high DWV	6A	1	77.6333		71	63	1.80618	1181.5	0.192231	2.1174	49	13.0244	2776206468	28.0622	0		2776206468	43.305	27.0399					26.1082	2.61585
5	high DWV	6B	2	99.7		1	1	0.30103	1588.5	0.00201201	0.079902	4	13.2833	2323964537	24.6513	0		2323964537	59.241	26.6091					25.9548	2.15808
5	high DWV	6C	3	107.833		87	78	1.89763	1252	0.22289	3.71544	14	14.2032	1235022989	25.8135	0		1235022989	58.158	26.2067					25.2862	2.59543
5	high DWV	6D	4	101.733		171	152	2.18469	1191.5	0.458523	4.69424	13	14.3252	1135686174	28.3858	0		1135686174	59.427	27.2491					25.9517	3.37034
5	high DWV	6E	5	83.5		84	75	1.88081	948	0.283829	4.73419	3	13.4273	2104977962	27.2038	0		2104977962	44.421	26.6762					25.8722	2.39403
5	high DWV	6F	6	83.7		138	123	2.09342	1124.5	0.393115	4.1549	9	14.5823	9.51626e+08	28.162	0		9.51626e+08	46.281	26.909					26.8442	1.43416
5	high DWV	6G	7	102.7		3	2	0.477121	167.5	0.0536655	0.499388	3	12.9576	2908562356	Not detected	0		2908562356	55.71	26.3087	28.8623	2.58715			26.5017	1.19958
5	high DWV	6H	1	85		21	19	1.30103	1757.5	0.0386439	1.15858	6	13.2685	2349749800	30.5317	0		2349749800	55.971	25.4391	27.4295	3.82242			25.6436	1.19002
5	high DWV	6I	2	69.1		133	118	2.07555	2970.5	0.142831	2.99632	31	14.2042	1236320037	30.683	0		1236320037	47.91	24.8989	27.7064	2.16958			25.7796	0.744723
5	high DWV	6J	3	86.6667		4	4	0.69897	1342.5	0.0101179	0.639216	1	12.667	3550704811	30.5002	0		3550704811	45.348	26.4771	28.2558	4.42669			25.8803	2.07387
5	high DWV	6K	4	86.7667		38	34	1.54407	1454	0.0844906	3.45576	1	13.0267	2773911083	31.4769	0		2773911083	53.256	26.097	27.8375	4.54533			25.6891	1.81934
5	high DWV	6L	5	79.1333		3	3	0.60206	1324	0.00814711	0.519363	0	12.4308	4175541911	30.5944	0		4175541911	49.215	25.7994	27.8224	3.73712			25.9848	1.2059
5	high DWV	6M	6	78.9333		2	2	0.477121	2096.5	0.00304897	0.319608	0	14.3773	1097870346	31.4987	0		1097870346	54.837	24.6517	26.827	3.3627			25.0606	1.03282
5	high DWV	6N	7	82.1		2	2	0.477121	1827.5	0.00338846	0.21973	2	14.4217	1064887329	31.889	0		1064887329	38.955	24.8773	27.1874	3.06263			25.3501	0.98803
5	high DWV	6O	9	82.4667		67	60	1.78533	876	0.245589	6.21238	6	12.5615	3817285207	30.3298	0		3817285207	46.104	24.9488	26.9798	3.71635			24.4294	1.96542
5	high DWV	6P	1	81.1333		4	4	0.69897	523	0.0263539	0.699143	1	12.2045	4876965492	30.4765	0		4876965492	45.414	24.8656	27.2454	2.91834			25.0534	1.20389
5	high DWV	6Q	4	82.3333		4	3	0.60206	525	0.0224487	0.559314	1	12.9744	2875243124	Not detected	0		2875243124	50.274	24.1648					24.5905	1.02089
5	SBV	4I	1	75.0667		557	495	2.69548	567.5	3.138	5.1337	28	12.6518	3585657590	20.8312	9.84391e+06		3.5955e+09	48.813	27.3174					26.8185	1.93773
5	SBV	4J	2	75.2		286	254	2.40654	2121	0.430966	3.57561	44	12.7854	3271300110	18.9413	3.53904e+07		3.30669e+09	51.603	26.4393					25.8024	2.13218
5	SBV	4K	3	84.9667		140	125	2.10037	1707	0.262946	3.59559	19	12.4641	4078900863	18.6609	4.2789e+07		4.12169e+09	41.874	26.3535					25.5048	2.46961
5	SBV	4L	4	86.4333		82	72	1.86332	1684	0.15468	2.45699	22	14.0141	1406540197	17.8438	7.44011e+07		1.48094e+09	53.472	27.5244					25.6222	5.12559
5	SBV	4M	5	72.9		3751	3331	3.5227	2950	4.06437	5.0538	3	14.3986	1079769348	20.6454	1.11638e+07		1.09093e+09	47.466	26.8497					26.1966	2.15639
5	SBV	4N	6	83.9667		5	4	0.69897	72	0.202529	1.0587	4	14.9057	7.61817e+08	17.4661	9.60826e+07		8.579e+08	57.723	24.309					25.7512	0.504612
5	SBV	4O	7	97.0667		39	35	1.5563	1374	0.0904277	2.87647	15	13.9591	1462767546	16.2293	2.21976e+08		1.68474e+09	70.707	25.7658					25.6611	1.47455
5	SBV	4P	9	77.5		443	394	2.5966	1852.5	0.765054	6.71177	34	29.456	0	17.6082	8.7268e+07		8.7268e+07	47.64	24.2787					26.254	0.348728
5	SBV	4Q	1	83.3333		1358	1206	3.08171	1960	2.21453	3.95515	20	28.6971	52610	16.9483	1.36422e+08		1.36475e+08	44.493	26.1496					26.814	0.865179
5	SBV	4R	2	94.2667		33	29	1.47712	1340.5	0.078382	1.91765	7	30.3523	0	14.6085	6.65086e+08		6.65086e+08	46.425	26.8217					25.829	2.72864
5	SBV	4S	3	84.8		611	542	2.7348	2442.5	0.798938	5.57316	70	29.6565	0	14.3012	8.18924e+08		8.18924e+08	47.034	24.9728					25.9422	0.700288
5	SBV	4T	4	80.3333		95	85	1.9345	1143	0.266864	3.63554	10	30.2331	0	13.1481	1787744399		1787744399	53.529	24.9219					25.7245	0.786123
5	SBV	4U	5	88.1333		29	25	1.41497	1136	0.0801833	2.07745	12	30.8688	0	13.9467	1041092769		1041092769	48.366	25.1052					25.3543	1.15378
5	SBV	4V	6	86.7		3	3	0.60206	607	0.0171125	0.679167	2	21.5096	8.21098e+06	17.9499	6.92429e+07		7.74539e+07	42.513	24.129					26.8701	0.205099
5	SBV	4W	7	88.6		1	1	0.30103	845	0.00260036	0.179779	0	29.4681	0	15.544	3.53036e+08		3.53036e+08	48.138	24.1818					24.0897	1.46157
5	SBV	4X	9	94.7667		3	2	0.477121	847	0.00943353	0.339583	-1	16.9668	1.8566e+08	16.1388	2.35997e+08		4.21657e+08	51.537	23.9399					25.2356	0.558552
5	DWV+SBV	2AI	1	76.3667		154	137	2.13988	1580.5	0.311292	2.55686	44	13.0874	2658645844	27.8959	82389.6		2.65873e+09	44.391	26.8311					26.0456	2.36363
5	DWV+SBV	2AJ	2	81.2333		2	2	0.477121	3	2.06413	0.619241	-2	12.8788	3068112109	27.9102	81593.7		3.06819e+09	51.312	25.8621					25.1193	2.29457
5	DWV+SBV	2AK	3	79.0667		0	0	0	0	0	0	-3	13.3363	2240744214	27.9548	79168		2.24082e+09	55.68	26.2729					25.2165	2.85169
5	DWV+SBV	2AL	4	70.5		961	853	2.93146	1307.5	2.34894	3.67549	1	14.451	1041605816	28.0265	75417.3		1.04168e+09	36.708	25.8978					24.7549	3.02818
5	DWV+SBV	2AM	5	77.4667		69	61	1.79239	1313.5	0.167895	3.67549	12	16.3269	2.85919e+08	27.925	80781		2.86e+08	53.508	25.3926					24.4224	2.68637
5	DWV+SBV	2AN	6	68.6667		3	3	0.60206	3	3.26267	0.9788	-2	12.1441	5081458991	26.5911	199308		5.08166e+09	42.942	26.0387					25.1022	2.62436
5	DWV+SBV	2AO	7	73.5667		25	22	1.36173	1138.5	0.0698309	1.8777	18	14.7723	8.37134e+08	25.7977	341044		8.37475e+08	49.656	27.7927					25.6604	6.01195
5	moderate DWV + octopamine	7A	1	80.4		11.9375	10.5981	1.06439	20.5	1.86113	2.17733	4	14.3098	1.14986e+09	26.2955	79683.3		1.14994e+09	49.713	25.4344	24.5017	28.8549			25.5668	2.35799				0.132442							-0.323058	1.25098
5	moderate DWV + octopamine	7B	2	73.6333		14.9375	13.2615	1.15417	2042	0.0233797	3.15613	4	14.3457	1.12188e+09	26.578	37303		1.12191e+09	49.053	25.3231	24.3691	29.2825			25.9112	1.71936				0.588131							0.132631	0.912166
5	moderate DWV + octopamine	7C	3	79.6		46.5	41.2827	1.62616	2185	0.0680173	2.31716	20	12.1999	4.89232e+09	26.6921	22352.6		4.89234e+09	46.647	25.0839	24.8009	18.3921			25.5873	1.82341				0.50336							0.0478602	0.96737
5	moderate DWV + octopamine	7D	4	81.4333		45.25	40.173	1.61461	1544	0.0936675	2.65674	4	13.8405	1.5868e+09	26.8767	0		1.5868e+09	53.193	25.2205	24.5673	23.7737			25.889	1.62622				0.668481							0.212981	0.862753
5	moderate DWV + octopamine	7E	5	73.5333		57.4375	50.993	1.71594	1834	0.100095	2.15735	20	14.1399	1.29209e+09	26.5114	46571.5		1.29213e+09	47.448	25.171	23.6297	43.9944			25.071	2.77015				-0.0999665							-0.555467	1.46964
5	moderate DWV + octopamine	7F	6	85.7		38	33.7364	1.54078	634.5	0.191412	3.23603	14	12.4606	4.09098e+09	26.65	27728.3		4.09101e+09	43.854	25.0528	23.4805	44.9497			25.6052	1.76246				0.552406							0.0969062	0.935036
5	moderate DWV + octopamine	7G	7	74.0667		112.875	100.21	2.00523	1683	0.214354	3.29596	8	14.4935	1.01362e+09	24.9133	456903		1.01408e+09	41.895	25.4634	25.248	17.5508			26.0656	1.70274				0.602138							0.146638	0.903353
5	moderate DWV + octopamine	7H	3	83.6		604.875	537.008	2.73079	3094.5	0.624731	8.18996	22	13.968	1.45383e+09	24.73	538928		1.45437e+09	65.217	24.2774	22.4886	52.23			25.3129	1.2609				1.03554							0.580043	0.668944
5	moderate DWV + octopamine	7I	4	75.7333		52.9375	46.9979	1.68122	2425	0.0697701	2.49694	11	12.539	3.87657e+09	25.776	182324		3.87675e+09	41.25	24.3878	23.9588	20.3509			25.2973	1.37597				0.909555							0.454055	0.729988
5	moderate DWV + octopamine	7J	5	79.5667		83.3125	73.9648	1.87486	2412.5	0.110372	5.51324	16	12.9782	2.86782e+09	25.7554	187182		2.86801e+09	50.421	24.9721	23.9922	29.8133			25.2673	2.10635				0.295253							-0.160247	1.11748
5	moderate DWV + octopamine	7K	6	78.8667		29.75	26.4121	1.43794	1497.5	0.0634947	2.0375	11	12.4185	4.21092e+09	25.6534	212276		4.21113e+09	42.444	24.1208	22.5432	45.1193			25.2858	1.15271				1.16497							0.709469	0.611545
5	moderate DWV + octopamine	7L	7	79.5667		8	7.1024	0.908614	1386	0.0184478	1.03873	3	13.1762	2.50342e+09	25.6187	221219		2.50364e+09	38.634	24.7144	23.6671	31.2392			25.7407	1.26903				1.02627							0.570775	0.673255
5	moderate DWV + octopamine	7M	9	87.8333		2.6875	2.38596	0.529682	1327	0.00647284	0.519363	-1	12.2986	4.57208e+09	24.3369	753190		4.57284e+09	57.018	24.6899	23.212	42.1027			25.9146	1.10592				1.22475							0.769253	0.586721
Experiment 2 IAPV-positive honey bees, which were omitted from all data analyses except for Supplemental Figure S4.
2	mock	1CC	7	125.4		43.5	38.6193	1.59791	1535	0.090573		21	28.5613	24100.6	28.5174	0	397042	24100.6	29.958	26.7989	27.4149	2.17107
2	mock	1CD	8	84.367		131.438	116.69	2.07074	1250.5	0.335933		11	29.2023	16322.4	29.1654	6632.86	730845	22955.3	17.694	27.6978	26.5572	7.33607
2	mock	1CE	8	95.6		26.375	23.4157	1.38767	772.5	0.109122		8	30.5316	0	30.5422	9641.42	4635.01	9641.42	33.096	24.7871	29.1	0.167413									31.4221	0.00263672	29.0711				23.3769	4.42769	18.22	1.4611
2	mock	1CF	9	114.667		14.0625	12.4847	1.12984	1019	0.0441068		12	30.6464	0	25.5057	411520	448941	411520	31.86	25.6821	28.8431	0.372038									31.1084	0.00609448	28.0802				23.4948	6.32467	20.99	0.398353
2	mock	1CG	8	73.233		136.188	120.907	2.08603	1431	0.304169		22	28.5609	0	30.056	12903.2	121222	12903.2	30.453	27.6417	27.5524	3.5402	34.3202	0.255518							28.5523	0.139414	28.9935		23.4444	2.3251
2	DWV+SBV	2AP	7	81.667		80	71.024	1.85748	634.5	0.402973		6	22.0731	5.56159e+06	23.4585	1.61451e+06	501960	7.1761e+06	37.791	25.4089	24.0482	8.5453	23.6159	90.7003											23.9701	0.343612			21.8204	0.185371
2	DWV+SBV	2AQ	6	69.533		17.5625	15.592	1.2199	597.5	0.0939434		15	21.8451	6.50738e+06	22.6777	2.77231e+06	914853	9.27969e+06	32.505	29.1709	26.1062	27.8424																	27.3666	0.0538204
2	DWV+SBV	2AR	7	70.267		6.9375	6.15911	0.854859	433	0.0512074		6	25.5572	490728	26.6786	268408	846354	759136	34.2	27.4175	26.734	5.34444
2	DWV+SBV	2AS	8	101.933		229.938	204.139	2.31205	441.5	1.66455		1	19.4177	3.45133e+07	20.8186	9.88098e+06	950483	4.43943e+07	31.869	28.3456	26.7143	10.3089
2	DWV+SBV	2AT	9	83.3		15.5	13.7609	1.16911	509.5	0.0972311		3	19.075	4.3668e+07	20.1624	1.54346e+07	707793	5.91026e+07	37.443	28.3378	27.571	5.66208
2	DWV+SBV	2AU	3	85.333		54.0625	47.9967	1.69017	337	0.512724		10	21.9351	6.11623e+06	23.327	2.05715e+06	1.77211e+06	8.17338e+06	38.418	27.65

## Sheet: S2. Primers
Data S2. Primers used in this study.
pathogen detection primers for endpoint and qPCR
genome	NCBI Accession No.; GI No.	primer name	sequence (5'-3')	product size (bp)	reference
acute bee paralysis virus (ABPV)	NC_002548.1	qABPV F5305 (5457)	GGATGAGAGAAGACCAATTG	169	Cavigli et al 2015
		qAPBV R5473	GGAATAAACATTAGTTCCTATGG
Apis mellifera filamentous virus (AmFV)	NC_027925.1	AmFV_28-F	CGCATGTACCAACAACTCGTAC	362	Gautier et al 2015
		AmFV_28-R	CACAGTTGGTGTAGCGCAGT
Andrena associated bee virus-1 (AnBV-1)	1995801031	AnBV-1-RNA2-R2306	GTTGAAAGCCGTGCTAAATGC	200	Daughenbaugh et al 2021
		AnBV-1-RNA-2-F2107	CCTTTTGCGGCTCAAAACTGT
black queen cell virus (BQCV)	NC_003784.1	qBQCVorf2F_6664	TCCTCAAATCTGGAGCGAAC	141	Cavigli et al 2015
		qBQCVorf2R_6805	GTATTCGCTGGCCGTAAAAC
chronic bee paralysis virus (CBPV)	NC_010711.1	CBPV1	AGTTGTCATGGTTAACAGGATACGAG	455	Ribiere 2002
		CBPV2	TCTAATCTTAGCACGAAAGCCGAG
deformed wing virus (DWV)	AY292384.1	DWV-F (DWV-F-1170)	CTTACTCTGCCGTCGCCCA	194	Cavigli et al 2015
		DWV-R (DWV-R-1364)	CCGTTAGGAACTCATTATCGCG
Israeli acute paralysis virus (IAPV)	NC_009025.1	IAPV_F_7762	GCAGCTATTTTTGGCTGGTC	226	Cavigli et al 2015
		IAPV_R_7876	CCAATGGTACGCTCATATCG
Kashmir bee virus (KBV)	NC_004807.1	KBV_F1_3603	CCGGACATTTGACTGGATTC	132	Cavigli et al 2015
		KBV_R1_3735	TCCTTGGATTCACCAAGAGC
Lake Sinai viruses 1-4 (universal)	LSV1: HQ871931.2 LSV2: HQ888865.2 LSV3: JQ480620.1 LSV4: JX878492.1	LSV1-4-F-2157	CGTGCGGACCTCATTTCTTCATGT	84	Daughenbaugh et al 2015
		LSV1-4-R-2239	CCTCCCACCGCGTGTGC
sacbrood virus (SBV)	AF092924.1	SBV_F2_5120	AATGTCACCCACGAGTGTTG	125	Cavigli et al 2015
		SBV_R2_5243	GCGATGCAACCATACAACTG
Ascosphaera apis	CH980751.1	3-F2	GGGTTCTCGCGAGCCTG	469	James and Skinner 2005
		3-R1	CCACTAGAAGTAAATGATGGTTAGA
Lotmaria passim (formerly Crithidia mellificae, sf) (trypanosomatid)	PRJNA78249	qCrFw1	TCCACTCTGCAAACGATGAC	153	Runckel, Flenniken 2011
		qCrRev1	GGGCCGAATGGAAAAGATAC
Nosema ceranae (microsporidia)	DQ486027.1	NosCeranFW4186chen	CGGATAAAAGAGTCCGTTACC	207	Chen et al. 2008
		NosCeranREV4435chen	TGAGCAGGGTTCTAGGGAT
Melissococcus plutonius	AP012282.1	MelissoF	CAGCTAGTCGGTTTGGTTCC	79	Roetschi et al 2007
		MelissoR	TTGGCTGTAGATAGAATTGACAAT		Roetschi et al 2008
Paenibacillus larvae (American foulbrood disease)	PRJNA30269	PL2-Fw	CGGGAGACGCCAGGTTAG	378	Marinez et al 2010
		PL2-Rev	TTCTTCCTTGGCAACAGAGC
Honey bee gene qPCR primers
Genome/Gene	NCBI Acession No.; GI No.	Primer name	Sequence (5'-3')	Product Size (bp)	Reference
ribosomal protein L8 (Apis m.)	XM_393671.7	rpl8 Fw**	TGGATGTTCAACAGGGTTCATA	122	Evans et al. 2006
		rpl8 Rev**	CTGGTGGTGGACGTATTGATAA
dicer (Apis m.)	XM_016917734.2	Dicerlike-3-F	TGCAGAATGAATCAAAGAACCGA	144	Galbraith et al. 2015
		Dicerlike-3-R	TGAGCCAATACAAAGCTGGA
protein-lethal (2) essential for life-like (Apis m.)	XM_001120006.5	Protein lethal (2) _F1	ATTTGGATCGTCCACATCGT	149	Brutscher et al 2017
		Protein lethal (2) _R1	CGGACAATGGCCGATAGTAG
vitellogenin	NM_001011578.1	Vg-F	TTGACCAAGACAAGCGGAACT	72	Kocher et al 2008
		Vg-R	AAGGTTCGAATTAACGATGAA
bee antiviral protein-1	MF116383.1	LOC725387_3_F	AGGCATTCCATCAGATGAACTGT	118	McMenamin et al 2020
		LOC725387_3_R	TGATGGAGGACATGGCCAAG
heat shock protein 90	NM_001160064.1	Hsp90-F1	CATGGCTAATGCCGGAGAGG	164	Brutscher et al 2017
		Hsp90-R1	CTGCACCAGCTTGAAGAGC
heat shock protein 40	XM_006569834.3	DnaJ/Hsp40-1-R	AGCTGCAAAAGGAACAAGGA	225	Brutscher et al 2017
		DnaJ/Hsp40-2-F	AATACGAGCTCCTGGTTTAGTT
argonaute 2	XM_395048.6	Ago2_F5	AATGGCACGAAAAGGAAAGA	272	this work
		Ago2_R5	TGATTGTTGTTTTGGACATGC
toll6	XM_393712.4	Toll-6_1_F	TCCGAGGCGTCAACAGGAATCGACC	216	Galbraith et al. 2015
		Toll-6_1_R	GACAGGTCGAACGTCTCCAG
abaecin	NM_001011617.1	abaecin_2_F	TCTCGACAGTTGCATAAAACG	156	Brutscher et al 2017
		abaecin_2_R	GACCAGGAAACGTTGGAAAC
Apis mellifera octopamine beta-2 receptor	XM_003249170.4	AmOARB2_F	CTCGAGCGAGGAGAAGTTGT	167	Kaya-Zeeb et al 2022
		AMOARB2_R	CCAACGCTAAAGAGACCACG

## Sheet: S3. Virus qPCR standard curves
Data S3. Standard curves for qPCR virus quantification (DWV, SBV, and IAPV).
Quantification of virus abundance in samples was assessed using the standard curves generated from using known quantities of plasmid standards as template DNA on each qPCR plate with samples; representative standard curves are shown below. The copy number per well or "starting quantity" (SQ) value calculated in no template control reactions ( <1,000 copies) was substracted from each standard SQ v…
DWV standard curve using PCR-product containing plasmid DNA as template:
Slope = -3.36		Primer efficiency = 98.63%
	Sample ID	Ct value	log SQ
	Std-01	9.53083	9
	Std-01	9.34098	9
	Std-01	9.46325	9
	Std-02	12.6203	8
	Std-02	12.8763	8
	Std-02	13.4073	8
	Std-03	16.9666	7
	Std-03	16.9517	7
	Std-03	16.7895	7
	Std-04	19.9929	6
	Std-04	20.0869	6
	Std-04	20.1031	6
	Std-05	23.4851	5
	Std-05	23.6696	5
	Std-05	23.6521	5
	Std-06	27.0091	4
	Std-06	27.3415	4
	Std-06	27.2745	4
	Std-07	28.9156	3
	Std-07	29.0427	3
	Std-07	29.1401	3
						DWV, Ct = -3.355x + 40.019 (R2= 0.994, efficiency = 98.6%)
						DWV qPCR primers bind to both DWV-A and DWV-B (i.e., DWV-A (NCBI accession: AY292384) and DWV-B (NCBI accession: MN565036) at 1165-1360).
SBV standard curve using PCR-product containing plasmid DNA as template:
Slope = -3.40		Primer efficiency = 96.81%
	Sample ID	Ct value	log SQ
	Std-01	8.39404	9
	Std-01	8.32242	9
	Std-01	8.55549	9
	Std-02	13.0483	8
	Std-02	12.6447	8
	Std-02	12.7543	8
	Std-03	16.5155	7
	Std-03	16.3083	7
	Std-03	16.3998	7
	Std-04	19.7901	6
	Std-04	20.0928	6
	Std-04	20.1857	6
	Std-05	22.9892	5
	Std-05	23.0217	5
	Std-05	23.4046	5
	Std-06	27.3	4
	Std-06	26.377	4
	Std-06	26.4652	4
	Std-07	28.7798	3
	Std-07	28.7797	3
	Std-07	28.4116	3
						SBV, Ct = -3.401 + 39.86 (R2 =0.992, efficiency = 96.8%)
IAPV standard curve using PCR-product containing plasmid DNA as template:
Slope = -3.41		Primer efficiency = 100%
	Sample ID	Ct value	log SQ
	Std-01	7.40473	10
	Std-01	7.45126	10
	Std-01	7.33483	10
	Std-02	14.8984	8
	Std-02	14.9944	8
	Std-02	15.2676	8
	Std-03	18.5546	7
	Std-03	18.558	7
	Std-03	18.8564	7
	Std-04	22.1515	6
	Std-04	22.0139	6
	Std-04	22.3361	6
	Std-05	25.6967	5
	Std-05	25.6983	5
	Std-05	25.6333	5
	Std-06	28.1615	4
	Std-06	29.0226	4
	Std-06	29.0553	4
	Std-07	31.038	3
	Std-07	30.6928	3
	Std-07	31.052	3			IAPV, Ct = -3.409 + 42.174 (R2 = 0.994, efficiency = 100)

## Sheet: S4. Model information
Data S4. Linear mixed model selection data used for selecting best-fit models
Part 1 / Table 1. Fixed term values in the linear mixed effects models to investigate the relationship between virus abundance and honey bee flight distance (including information in Table 1)
The best fit linear mixed models explaining flight distance (log10 meters) were selected using restricted maximum likelihood (REML) and maximum likelihood (ML) and included virus abundance (log10 RNA copies/2000 ng) and weight (mg) as fixed effects, and colony/experiment and mill, as random effects. The negative coefficient values of DWV and total virus models indicated that deformed wing virus a…
Part 1. Comparison of models including or excluding whole bee weight (mg)
Linear mixed model with flight distance as the response variable	Explanatory variable	Coefficient	S.E.	95% CI	t value	p-value	AICc	BIC	Conditional R2
total virus model	DWV abundance	-0.029	0.012	[-0.006, -0.053]	-2.49	0.015	444.4	468	0.65
	SBV abundance	0.036	0.011	[0.058, 0.014]	3.22	0.001
	weight (mg)	-0.01	0.003	[-0.003, -0.016]	-3.09	0.0002
	intercept	2.16	0.45	[3.049, 1.270]	5.09	4 x 10-5
Linear mixed model with flight distance as the response variable	Explanatory variable	Coefficient	S.E.	95% CI	t value	p-value	AICc	BIC	Conditional R2
total virus model	DWV abundance	-0.026	0.121	[-0.263, 0.211]	-2.19	0.03	451.7	471.9	0.61
	SBV abundance	0.041	0.113	[-0.180, 0.262]	3.89	2x10-4
	intercept	1.29	0.332	[0.639, 1.941]	3.68	0.008
Part 2. Random effect variables for models included in Table 1
Linear mixed model with flight distance as the response variable	Explanatory variable	Variance	S.D.	AICc	BIC
total virus model (including weight)	mill	0.02	0.15	468.8	492.3
	experiment	0.44	0.67
	residual	0.34	0.58
total virus model (excluding weight)	mill	0.03	0.16	451.7	471.9
	experiment	0.49	0.7
	residual	0.35	0.59
							Part 5.
Part 4. Fitted models considered to explain the effect of virus abundance on honey bee flight
Bolded terms represent models included in Table 1. Forward slashes represent nested variables.							DWV abundance varieswith treatment group										SBV abundance varies with treatment group
Response Variable	Fixed variables	Random explanatory variable(s)	AICc	BIC
flight distance	DWV and SBV abundance; whole bee weight	mill ID only	556.4	576.6
flight distance	DWV and SBV abundance; whole bee weight	experiment only	447.6	467.9
flight distance	DWV and SBV abundance; whole bee weight	treatment only	556.4	567.6
flight distance	DWV and SBV abundance; whole bee weight	mill ID and experiment	444.4	468
flight distance	DWV and SBV abundance; whole bee weight	mill ID and treatment	558.5	582
flight distance	DWV and SBV abundance; whole bee weight	experiment and treatment	449.8	473.3
flight distance	DWV and SBV abundance; whole bee weight	month	568.5	588.7
flight distance	DWV and SBV abundance; whole bee weight	month and mill ID	569.8	593.4
flight distance	DWV and SBV abundance; whole bee weight	month and experiment	474	497.6
flight distance	DWV and SBV abundance; whole bee weight	month, mill ID, experiment / treatment	464.7	494.8
flight distance	DWV and SBV abundance; whole bee weight	month, experiment, and mill ID	470.9	497.7
flight distance	DWV and SBV abundance; whole bee weight	month, mill ID, experiment / treatment / house	466.7	500
flight distance	DWV and SBV abundance; whole bee weight	month, experiment / treatment / house	471.7	501.8
flight distance	DWV and SBV abundance; whole bee weight	month, experiment / house	472.4	499.2			Total virus abundance versus flight distance; highlighting naturally occuring infections (mock-infected) and experimentally introduced virus infections (virus)									DWV abundance versus flight distance; highlighting naturally occuring infections (pre-existing) and experimentally introduced virus infections
flight distance	DWV and SBV abundance; whole bee weight	month, mill ID, experiment / house	467.8	497.9
flight distance	DWV and SBV abundance; whole bee weight	mill ID, experiment / treatment / house	464.5	494.6
flight distance	DWV and SBV abundance; whole bee weight	mill ID, experiment / house	465.6	492.5
flight distance	DWV and SBV abundance; whole bee weight	experiment / house	470.2	493.7
flight distance	DWV and SBV abundance	mill ID only	586.6	603.5
flight distance	DWV and SBV abundance	experiment only	469.8	486.7
flight distance	DWV and SBV abundance	treatment only	586.6	603.5
flight distance	DWV and SBV abundance	mill ID and experiment	466.2	486.4
flight distance	DWV and SBV abundance	mill ID and treatment	588.7	608.9
flight distance	DWV and SBV abundance	experiment and treatment	471.9	492.1
flight distance	DWV and SBV abundance	month only	561.1	578
flight distance	DWV and SBV abundance	month and mill ID	562.1	582.3
flight distance	DWV and SBV abundance	month, mill ID, and experiment	463.7	497.1
flight distance	DWV and SBV abundance	month, mill ID, experiment / treatment	463.6	490.4
flight distance	DWV and SBV abundance	month, mill ID, experiment / treatment / house	465.6	495.7			DWV and SBV abundances did not correlate
flight distance	DWV and SBV abundance	month, experiment / treatment / house	470.8	497.6
flight distance	DWV and SBV abundance	month, experiment / house	471	494.6
flight distance	DWV and SBV abundance	month, mill ID, experiment / house	466.3	493.1
flight distance	DWV and SBV abundance	mill ID, experiment / treatment	461.4	485
flight distance	DWV and SBV abundance	experiment / treatment	466.6	486.8
flight distance	DWV and SBV abundance	experiment / treatment / house	468.6	492.2
flight distance	DWV and SBV abundance	experiment / house	468.9	489.1
flight distance	DWV and SBV abundance	mill ID, experiment / house	464.1	487.7
flight distance	DWV and SBV abundance	mill ID, experiment / treatment / house	463.4	490.3

## Sheet: S5. Wingspan vs weight
Data S5. Honey bee forewing lengths (mm) and whole body weight (mg) data.
The wingspan of a subset of honey bees was measured from tip of the left forewing to the tip of right forewing (mm), was examined in honey bees that were not flown on flight mills (i.e., experiments A and B) and bees in experiment 3.
A comparison of coefficient significance suggests no statistically significant relationship between wingspan (mm) and honey bee weight (log10 milligrams) (regression coefficient = -2.68, SE = 1.34, F = 3.98, p = 0.052). Although the p-value is near statistical significance, the potential relationship is likely inflated by one data point (bee ID 1BD) which is supported by the high standard error (…
Comparison of coefficient significance suggests no statistically significant relationship between wingspan (mm) and flight distance (log10 meters) (regression coefficient = 0.109, SE = 0.097, F = 1.259, p = 0.273).
experiment	treatment	sample ID	wingspan (mm)	whole body weight (mg)	log-transformed whole bee weight	distance (meters)	log-transformed distance
B	mock	1BJ	22.6	84.9	1.93399
B	mock	1BK	21.8	76.1	1.88705
B	mock	1BL	22.3	74.6	1.87852
B	mock	1BM	22.1	77.9	1.89708
B	mock	1BN	22	58.9	1.77743
B	mock	1BO	22.5	68.7	1.84323
B	mock	1BP	22	84.8	1.93349
A	mock	BQ	21.4	78.4	1.89982
A	mock	1BR	22.1	63.3	1.80821
A	mock	1BS	23	79.2	1.90417
A	mock	1BT	21.7	82.4	1.92117
A	mock	1BU	22.4	83.2	1.92531
A	mock	1BV	22	87.2	1.94547
A	mock	1BW	21.9	84.8	1.93349
A	mock	1BX	21.6	89.6	1.95713
A	mock	1BY	22	85.9	1.93902
A	mock	1BZ	22.1	79.2	1.90417
A	mock	1CA	22	82.4	1.92117
A	mock	1CD	22.3	79.6	1.90634
3	mock	1R	22.2	95.3	1.98363	14.2048	1.18198
3	mock	1S	22	88.4	1.95134	7.9902	0.953769
3	mock	1T	22.9	109.1	2.04179	3.5512	0.658126
3	mock	1U	22.5	99.5	2.00217	6.2146	0.858212
3	mock	1AW	23	71.8	1.86213	0.554875	0.191695
3	mock	1AX	23.2	105.9	2.02898	1.99755	0.476766
3	mock	1AY	23.1	105.6	2.02776	7.71276	0.940156
3	mock	1AZ	22.3	116.8	2.07115	3.32925	0.636413
3	mock	1BA	23	91.9	1.96802	1.94206	0.468652
3	mock	1BB	22.4	103.2	2.01787	2.05304	0.484732
3	mock	1BC	21	162.5	2.21352	1.72011	0.434587
3	mock	1BD	19	141.6	2.15412	0.332925	0.124806
3	DWV	2A	22.5	75.2	1.88195	5.38229	0.804976
3	DWV	2B	21.7	106.2	2.03019	145.1	2.16465
3	DWV	2C	23.1	72.8	1.86806	16.6462	1.24665
3	DWV	2D	23.2	101.1	2.00903	2.16401	0.500238
3	DWV	2E	23.4	96.8	1.99034	11.7634	1.10596
3	DWV	2F	24	80.5	1.91116	5.04936	0.78171
3	DWV	2G	23	81.3	1.9154	7.65727	0.937381
3	DWV	2H	23	92.4	1.97035	4.99388	0.777708
3	DWV	2I	22.7	61.5	1.79588	50.8265	1.71455
3	DWV	2J	21.6	97.3	1.99255	0	0
3	DWV	2K	23	77.6	1.89542	6.38106	0.868119
3	DWV	2L	22.8	113.2	2.05767	3.88413	0.688787
3	DWV	2M	22	72.4	1.8657	1.83109	0.451953
3	DWV	2N	22.4	92.2	1.96942	2.99633	0.601661

## Sheet: S6. Colony level implications
Data S6. Worksheet to estimate flight distance reduction due to asymptomatic DWV infection.
To estimate the potential colony level impact of sublethal virus infections, we used a simple equation based on the percent reduction of the distance travelled by bees with relatively high viral loads compared to those with lower virus levels. In this equation, we also included a percent estimate of virus-infected foragers (i.e., 29%). This percentage was based on empirical data from colony-level…
This excel sheet and associated formulas (i.e., columns G, I, J, L, and M) are used to estimate the total distance traveled by foragers in one colony per day (column N) and per year based on the estimated number of foraging days per year (column 0).
The formulas require input values from user (i.e., columns C, D, F, H, and K).
The values added were based on the citations listed above each column. Data from Kaku, et al. 2025 (this study) indicated that honey bees harboring high (i.e., >10^6 DWV RNA copies/2000 ng RNA, column B) flew ~ 49% (column F) of the distance flown by bees harboring low (i.e., <10^6 DWV RNA copies/2000 ng RNA),
therefore these values were used for Scenario #1. Scenario #1 option 1 (row 10) calculates the distance flown when all foragers fly 100% of their average flight distances, option b (row 11) calculation includes the percent flight impairment calculated herein and the percentage of foragers expected to be DWV positive given a sample size of 10 bees per colony (i.e., 26%),
and option c (row 13) estimates the distance flown if all foragers have high DWV-infection levels throughouth the entire foraging days in a season (i.e., 180 days in these examples).
Scenario 2, options a, b, c (rows 18, 19, and 2) are similar to Scenario 1, except that a more conservative estimate of flight distance reduction (i.e., 50%, column E) was used in the calculations.
Since there are so many scenarios and estimates for many of the parameters used in this simple mathematical description of impact of high virus loads on honey bee flight distance, we encourage others to use the formulas within to expore different parameters for Scenario 3 (row 22).
reference for estimated value	Kaku et al, 2025 and references cited within	Visscher and Seeley, Ecology 1982	Benaets et al, 2016, Proc R Soc B	Kaku et al, 2025	Kaku et al, 2025	Hive and the Honey Bee publisher Dadant; Klein et al Sci Rep 2019	Hive and the Honey Bee publisher Dadant; Klein et al Sci Rep 2019	Pirk et al. J Apic Res 2013 ; Daughenbaugh et al Viruses 2015; Faurot Daniels et al PONE 2020							Couvillon et al PONE 2014
doi link		https://www.jstor.org/stable/1940121#metadata_info_tab_contents	doi.org/10.1098/rspb.2016.2149	this study	this study	doi.org/10.1038/s41598-019-42677-x	doi.org/10.1038/s41598-019-42677-x	doi 10.3896/IBRA.1.52.4.13; doi:10.3390/v7062772; doi.org/10.1371/journal.pone.0237544							doi.org/10.1371/journal.pone.0093495
Scenario	DWV load	Distance flown by individual honey bee in one foraging trip (km) [used 3 km; typical range 0.5 - 6 km]	Average number of trips per foraging day	Percentage of typical flight distance flown by uninfected individuals [values 0-1, ie., 0= no flight and 1= 100% flown)	Percentage of typical flight distance flown by highly infected individuals [values 0-1, ie., 0= no flight and 1= 100% flown)	Estmated colony population size	Estmated number of foragers [0.3 of population]	Percentage of highly infected DWV-infected individuals [values 0-1; positive results from a 10 bee per colony sample, indicating at least 26% of the colony is infected]	Number of highly DWV-infected honey bee foragers	Distance flown by highly DWV-infected honey bee foragers per colony (km)	Percentage of individual foragers that are not highly infected [values 0-1]	Number of uninfected honey bee foragers	Distance flown by uninfected honey bee foragers per colony (km)	Total colony foraging distance (km) per foraging day	Total colony foraging distance (km) per year [assumed 180 foraging days per year, but the value would vary with geographic location and weather]	Total colony foraging distance (miles) per foraging day	Total colony foraging distance (miles) per year [assumed 180 foraging days per year, but the value would vary with geographic location and weather]
Scenario 1
Estimates from Kaku et al. study Honey bees with high DWV levels, fly 29% of the distance flow by bees with low DWV infection levels	low	3	5	1	0.49	30000	9000	0	0	0	1	9000	135000	135000	24300000	83885.1	1.50993e+07
Estimates from Kaku et al. study Honey bees with high DWV levels, fly 49% of the distance flow by bees with low DWV infection levels	high	3	5	1	0.49	30000	9000	0.26	2340	17199	0.74	6660	99900	117099	21077820	72761.9	1.30971e+07
Estimates from Kaku et al. study Honey bees with high DWV levels, fly 49% of the distance flow by bees with low DWV infection levels	high	3	5	1	0.49	30000	9000	1	9000	66150	0	0	0	66150	11907000	41103.7	7.39866e+06
Scenario 2
Honey bees with high DWV levels, fly 50% of the distance flown by bees with low DWV infection levels	low	3	5	1	0.5	30000	9000	0	0	0	1	9000	135000	135000	24300000	83885.1	1.50993e+07
Honey bees with high DWV levels, fly 50% of the distance flown by bees with low DWV infection levels	high	3	5	1	0.5	30000	9000	0.26	2340	17550	0.74	6660	99900	117450	21141000	72980	1.31364e+07
Honey bees with high DWV levels, fly 50% of the distance flown by bees with low DWV infection levels	high	3	5	1	0.5	30000	9000	1	9000	67500	0	0	0	67500	12150000	41942.5	7.54966e+06
Scenario 3
Parameters set by user	virus abundace estimate high or low						0		0	0	1	0	0	0	0	0	0

## Sheet: S7. Sucrose data
Data S7. Virus quantification and sucrose consumption measurements
Part 1. To evaluate honey bee sucrose consumption, a pilot study was carried out in which bees were either injected with buffer or virus (3.5 x 10^4 DWV with 3.5 x 10^3 SBV RNA copies) and were cohoused in honey bee cages by treatment group for 72 hpi (12 bees per treatment group). Honey bees were fed sucrose syrup ad libitum. At 72 hours, sucrose levels were measured for each treatment group. Vi…
treatment	sample ID	DWV Cq	DWV copies per 2000 ng RNA	SBV Cq	SBV copies per 2000 ng RNA	total virus per 2000 ng RNA	log(10) total virus
mock	2A	30.326	17460	29.4167	29347.4	46807.4	4.67032
mock	2B	30.1616	19772.4	28.1747	68141.7	87914	4.94406
mock	2C	30.3313	17389.9	17.9843	6.76492e+07	6.76665e+07	7.83037
mock	2D	30.0757	21088.2	16.0789	2.45764e+08	2.45785e+08	8.39056
mock	2E	30.1179	20432.5	31.9304	5290.11	25722.6	4.41033
mock	2F	29.7141	27564.2	20.0211	1.70357e+07	1.70633e+07	7.23206
mock	2G	29.6134	29672.7	32.2085	4369.39	34042.1	4.53203
mock	2H	29.7489	26868.7	28.2084	66602.1	93470.8	4.97068
mock	2I	29.7332	27181.9	32.7277	3052.15	30234.1	4.48051
mock	2J	31.0122	10187.2	29.7841	22869.2	33056.3	4.51927
mock	2K	29.4472	33489.5	26.1901	261395	294885	5.46965
mock	2L	29.4243	34049.9	28.1532	69141	103191	5.01365
virus-injected	3A	29.6601	26263	17.4266	9.86885e+07	9.87147e+07	7.99438
virus-injected	3B	29.35	33516.2	12.1613	3.48709e+09	3.48712e+09	9.54247
virus-injected	3C	29.1187	40023.1	11.4944	5.47734e+09	5.47738e+09	9.73857
virus-injected	3D	29.4731	30450.2	16.6285	1.69404e+08	1.69435e+08	8.229
virus-injected	3E	28.6285	57759.2	13.2975	1.61576e+09	1.61582e+09	9.20839
virus-injected	3F	29.2943	34988.8	12.159	3.4924e+09	3.49244e+09	9.54313
virus-injected	3G	20.2389	1.96505e+07	14.4582	7.36349e+08	7.56e+08	8.87852
virus-injected	3H	28.6294	57719.4	14.1873	8.84572e+08	8.8463e+08	8.94676
virus-injected	3I	28.7153	54167.8	13.3318	1.57862e+09	1.57867e+09	9.19829
virus-injected	3J	23.1493	2.6627e+06	15.2123	4.41911e+08	4.44574e+08	8.64794
virus-injected	3K	28.3096	72946.6	13.7957	1.15316e+09	1.15323e+09	9.06192
virus-injected	3L	28.5386	61706.2	14.5544	6.89904e+08	6.89966e+08	8.83883
Treatment:	Total volume consumed by bee cage (uL)	Average volume per bee 72 hpi (uL)	Average total virus abundance (DWV + SBV) (per 2000 ng RNA)
mock	50	4.16667	2.76053e+07
virus	600	50	1.654e+09
Part 2. To understand how virus challenge may impact honey bee sucrose consumption, sucrose patties were provided to bees in experiments 3-5 ad libitum. Total sucrose consumed per bee per day (mg) was evaluated in the context of virus injection. Data represented in Figure S7, panels B-D for experiments 3-5, respectively.
exp	treatment	total sucrose consumed per bee per day (mg)	DWV abundance house average (RNA copies / 2000 ng RNA):	SBV abundance house average (RNA copies / 2000 ng RNA):	total virus abundance house average (RNA copies / 2000 ng RNA):
3	mock	7.9567	4.4	0	4.4
3	mock	1.9033	4.7	0	4.7
3	DWV 3.5 x 10^4	4.8714	9.4	0	9.4
3	DWV 3.5 x 10^4	5.516	9.7	0	9.7
4	mock	6.24667	2.5	7.2	7.3
4	DWV 3.5 x 10^4	8.51333	9.8	5.6	9.8
4	DWV 3.5 x 10^4	6.635	9.7	0	9.7
4	SBV 3.5 x 10^4	9.21111	3.3	8.5	8.5
4	DWV+SBV (7 x 10^4 total)	9.0963	7	7.2	8.5
5	mock	13.3806	2.2	5.4	6.9
5	mock	13.355	3	7.9	6.5
5	mock	16.975	4.9	0	4.9
5	DWV 3.5 x 10^4	11.3	8.3	3.2	8.4
5	DWV 3.5 x 10^4	12.9464	7.7	2.3	8.4
5	DWV 3.5 x 10^4	13.6074	9.4	0	9.4
5	DWV 3.5 x 10^4	14.2759	8.4	2.2	8.6
5	DWV 3.5 x 10^4	18.3107	9.3	0	9.3
5	DWV 3.5 x 10^5	9.22692	9.3	0	9.3
5	DWV 3.5 x 10^5	12.5303	9.4	0	9.4
5	SBV (3.5 x 10^4)	16.2724	8.1	7.7	9.1
5	SBV (3.5 x 10^4)	13.5357	2.5	8.6	8.7
5	DWV+SBV (7 x 10^4 copies total)	12.7556	9.2	5.1	9.2

## Sheet: S8. Flight macros template
Data S8. Flight macros template
trt	Bee ID	Flight Mill #	File Name	House:	Date:	Flight duration (seconds):	Time actively flying (seconds):		Times Stopped	Time:	Bee:	Total count:	Full revolutions:	Distance in cm:	Distance in meters:		avg speed (m/s)	burst speed (m/s)	Treatment:
					2025-06-04	#REF!	#REF!		#REF!	#REF!	A	#REF!	#REF!	#REF!	#REF!		#REF!	0
					2025-06-04	#REF!	#REF!		#REF!	#REF!	B	#REF!	#REF!	#REF!	#REF!		#REF!	0
					2025-06-04	#REF!	#REF!		#REF!	#REF!	C	#REF!	#REF!	#REF!	#REF!		#REF!	0
					2025-06-04	#REF!	#REF!		#REF!	#REF!	D	#REF!	#REF!	#REF!	#REF!		#REF!	0
					2025-06-04	#REF!	#REF!		#REF!	#REF!	E	#REF!	#REF!	#REF!	#REF!		#REF!	0
					2025-06-04	#REF!	#REF!		#REF!	#REF!	F	#REF!	#REF!	#REF!	#REF!		#REF!	0
					2025-06-04	#REF!	#REF!		#REF!	#REF!	G	#REF!	#REF!	#REF!	#REF!		#REF!	0
					2025-06-04	#REF!	#REF!		#REF!	#REF!	H	#REF!	#REF!	#REF!	#REF!		#REF!	0
					2025-06-04	#REF!	#REF!		#REF!	#REF!	I	#REF!	#REF!	#REF!	#REF!		#REF!	0
					2025-06-04	#REF!	#REF!		#REF!	#REF!	J	#REF!	#REF!	#REF!	#REF!		#REF!	0
					2025-06-04	#REF!	#REF!		#REF!	#REF!	K	#REF!	#REF!	#REF!	#REF!		#REF!	0
					2025-06-04	#REF!	#REF!		#REF!	#REF!	L	#REF!	#REF!	#REF!	#REF!		#REF!	0
					2025-06-04	#REF!	#REF!		#REF!	#REF!	A	#REF!	#REF!	#REF!	#REF!		#REF!	0
					2025-06-04	#REF!	#REF!		#REF!	#REF!	B	#REF!	#REF!	#REF!	#REF!		#REF!	0
					2025-06-04	#REF!	#REF!		#REF!	#REF!	C	#REF!	#REF!	#REF!	#REF!		#REF!	0
					2025-06-04	#REF!	#REF!		#REF!	#REF!	D	#REF!	#REF!	#REF!	#REF!		#REF!	0
					2025-06-04	#REF!	#REF!		#REF!	#REF!	E	#REF!	#REF!	#REF!	#REF!		#REF!	0
					2025-06-04	#REF!	#REF!		#REF!	#REF!	F	#REF!	#REF!	#REF!	#REF!		#REF!	0
					2025-06-04	#REF!	#REF!		#REF!	#REF!	G	#REF!	#REF!	#REF!	#REF!		#REF!	0
					2025-06-04	#REF!	#REF!		#REF!	#REF!	H	#REF!	#REF!	#REF!	#REF!		#REF!	0
					2025-06-04	#REF!	#REF!		#REF!	#REF!	I	#REF!	#REF!	#REF!	#REF!		#REF!	0
					2025-06-04	#REF!	#REF!		#REF!	#REF!	J	#REF!	#REF!	#REF!	#REF!		#REF!	0
					2025-06-04	#REF!	#REF!		#REF!	#REF!	K	#REF!	#REF!	#REF!	#REF!		#REF!	0
					2025-06-04	#REF!	#REF!		#REF!	#REF!	L	#REF!	#REF!	#REF!	#REF!		#REF!	0
					2025-06-04	#REF!	#REF!		#REF!	#REF!	A	#REF!	#REF!	#REF!	#REF!		#REF!	0
					2025-06-04	#REF!	#REF!		#REF!	#REF!	B	#REF!	#REF!	#REF!	#REF!		#REF!	0
					2025-06-04	#REF!	#REF!		#REF!	#REF!	C	#REF!	#REF!	#REF!	#REF!		#REF!	0
					2025-06-04	#REF!	#REF!		#REF!	#REF!	D	#REF!	#REF!	#REF!	#REF!		#REF!	0
					2025-06-04	#REF!	#REF!		#REF!	#REF!	E	#REF!	#REF!	#REF!	#REF!		#REF!	0
					2025-06-04	#REF!	#REF!		#REF!	#REF!	F	#REF!	#REF!	#REF!	#REF!		#REF!	0
					2025-06-04	#REF!	#REF!		#REF!	#REF!	G	#REF!	#REF!	#REF!	#REF!		#REF!	0
					2025-06-04	#REF!	#REF!		#REF!	#REF!	H	#REF!	#REF!	#REF!	#REF!		#REF!	0
					2025-06-04	#REF!	#REF!		#REF!	#REF!	I	#REF!	#REF!	#REF!	#REF!		#REF!	0
					2025-06-04	#REF!	#REF!		#REF!	#REF!	J	#REF!	#REF!	#REF!	#REF!		#REF!	0
					2025-06-04	#REF!	#REF!		#REF!	#REF!	K	#REF!	#REF!	#REF!	#REF!		#REF!	0
					2025-06-04	#REF!	#REF!		#REF!	#REF!	L	#REF!	#REF!	#REF!	#REF!		#REF!	0
					2025-06-04	#REF!	#REF!		#REF!	#REF!	A	#REF!	#REF!	#REF!	#REF!		#REF!	0
					2025-06-04	#REF!	#REF!		#REF!	#REF!	B	#REF!	#REF!	#REF!	#REF!		#REF!	0
					2025-06-04	#REF!	#REF!		#REF!	#REF!	C	#REF!	#REF!	#REF!	#REF!		#REF!	0
					2025-06-04	#REF!	#REF!		#REF!	#REF!	D	#REF!	#REF!	#REF!	#REF!		#REF!	0
					2025-06-04	#REF!	#REF!		#REF!	#REF!	E	#REF!	#REF!	#REF!	#REF!		#REF!	0
					2025-06-04	#REF!	#REF!		#REF!	#REF!	F	#REF!	#REF!	#REF!	#REF!		#REF!	0
					2025-06-04	#REF!	#REF!		#REF!	#REF!	G	#REF!	#REF!	#REF!	#REF!		#REF!	0
					2025-06-04	#REF!	#REF!		#REF!	#REF!	H	#REF!	#REF!	#REF!	#REF!		#REF!	0
					2025-06-04	#REF!	#REF!		#REF!	#REF!	I	#REF!	#REF!	#REF!	#REF!		#REF!	0
					2025-06-04	#REF!	#REF!		#REF!	#REF!	J	#REF!	#REF!	#REF!	#REF!		#REF!	0
					2025-06-04	#REF!	#REF!		#REF!	#REF!	K	#REF!	#REF!	#REF!	#REF!		#REF!	0
					2025-06-04	#REF!	#REF!		#REF!	#REF!	L	#REF!	#REF!	#REF!	#REF!		#REF!	0
					2025-06-04	#REF!	#REF!		#REF!	#REF!	A	#REF!	#REF!	#REF!	#REF!		#REF!	0
					2025-06-04	#REF!	#REF!		#REF!	#REF!	B	#REF!	#REF!	#REF!	#REF!		#REF!	0
					2025-06-04	#REF!	#REF!		#REF!	#REF!	C	#REF!	#REF!	#REF!	#REF!		#REF!	0
					2025-06-04	#REF!	#REF!		#REF!	#REF!	D	#REF!	#REF!	#REF!	#REF!		#REF!	0
					2025-06-04	#REF!	#REF!		#REF!	#REF!	E	#REF!	#REF!	#REF!	#REF!		#REF!	0
					2025-06-04	#REF!	#REF!		#REF!	#REF!	F	#REF!	#REF!	#REF!	#REF!		#REF!	0
					2025-06-04	#REF!	#REF!		#REF!	#REF!	G	#REF!	#REF!	#REF!	#REF!		#REF!	0
					2025-06-04	#REF!	#REF!		#REF!	#REF!	H	#REF!	#REF!	#REF!	#REF!		#REF!	0
					2025-06-04	#REF!	#REF!		#REF!	#REF!	I	#REF!	#REF!	#REF!	#REF!		#REF!	0
					2025-06-04	#REF!	#REF!		#REF!	#REF!	J	#REF!	#REF!	#REF!	#REF!		#REF!	0
					2025-06-04	#REF!	#REF!		#REF!	#REF!	K	#REF!	#REF!	#REF!	#REF!		#REF!	0
					2025-06-04	#REF!	#REF!		#REF!	#REF!	L	#REF!	#REF!	#REF!	#REF!		#REF!	0
					2025-06-04	#REF!	#REF!		#REF!	#REF!	A	#REF!	#REF!	#REF!	#REF!		#REF!	0
					2025-06-04	#REF!	#REF!		#REF!	#REF!	B	#REF!	#REF!	#REF!	#REF!		#REF!	0
					2025-06-04	#REF!	#REF!		#REF!	#REF!	C	#REF!	#REF!	#REF!	#REF!		#REF!	0
					2025-06-04	#REF!	#REF!		#REF!	#REF!	D	#REF!	#REF!	#REF!	#REF!		#REF!	0
					2025-06-04	#REF!	#REF!		#REF!	#REF!	E	#REF!	#REF!	#REF!	#REF!		#REF!	0
					2025-06-04	#REF!	#REF!		#REF!	#REF!	F	#REF!	#REF!	#REF!	#REF!		#REF!	0
					2025-06-04	#REF!	#REF!		#REF!	#REF!	G	#REF!	#REF!	#REF!	#REF!		#REF!	0
					2025-06-04	#REF!	#REF!		#REF!	#REF!	H	#REF!	#REF!	#REF!	#REF!		#REF!	0
					2025-06-04	#REF!	#REF!		#REF!	#REF!	I	#REF!	#REF!	#REF!	#REF!		#REF!	0
					2025-06-04	#REF!	#REF!		#REF!	#REF!	J	#REF!	#REF!	#REF!	#REF!		#REF!	0
					2025-06-04	#REF!	#REF!		#REF!	#REF!	K	#REF!	#REF!	#REF!	#REF!		#REF!	0
					2025-06-04	#REF!	#REF!		#REF!	#REF!	L	#REF!	#REF!	#REF!	#REF!		#REF!	0
					2025-06-04	#REF!	#REF!		#REF!	#REF!	A	#REF!	#REF!	#REF!	#REF!		#REF!	0
					2025-06-04	#REF!	#REF!		#REF!	#REF!	B	#REF!	#REF!	#REF!	#REF!		#REF!	0
					2025-06-04	#REF!	#REF!		#REF!	#REF!	C	#REF!	#REF!	#REF!	#REF!		#REF!	0
					2025-06-04	#REF!	#REF!		#REF!	#REF!	D	#REF!	#REF!	#REF!	#REF!		#REF!	0
					2025-06-04	#REF!	#REF!		#REF!	#REF!	E	#REF!	#REF!	#REF!	#REF!		#REF!	0
					2025-06-04	#REF!	#REF!		#REF!	#REF!	F	#REF!	#REF!	#REF!	#REF!		#REF!	0
					2025-06-04	#REF!	#REF!		#REF!	#REF!	G	#REF!	#REF!	#REF!	#REF!		#REF!	0
					2025-06-04	#REF!	#REF!		#REF!	#REF!	H	#REF!	#REF!	#REF!	#REF!		#REF!	0
					2025-06-04	#REF!	#REF!		#REF!	#REF!	I	#REF!	#REF!	#REF!	#REF!		#REF!	0
					2025-06-04	#REF!	#REF!		#REF!	#REF!	J	#REF!	#REF!	#REF!	#REF!		#REF!	0
					2025-06-04	#REF!	#REF!		#REF!	#REF!	K	#REF!	#REF!	#REF!	#REF!		#REF!	0
					2025-06-04	#REF!	#REF!		#REF!	#REF!	L	#REF!	#REF!	#REF!	#REF!		#REF!	0
					2025-06-04	#REF!	#REF!		#REF!	#REF!	A	#REF!	#REF!	#REF!	#REF!		#REF!	0
					2025-06-04	#REF!	#REF!		#REF!	#REF!	B	#REF!	#REF!	#REF!	#REF!		#REF!	0
					2025-06-04	#REF!	#REF!		#REF!	#REF!	C	#REF!	#REF!	#REF!	#REF!		#REF!	0

## Sheet: S9. python script autocalc.
Data S9. Python script for auto calculation of flight distance and active flight duration from the flight mill generated csv files.
		#Importing packages import pandas as pd import glob #Defining folder containing CSV files path = "//C:/Users/__________________________________________________*.csv" #Halting concatenation when printing the dataframe (for troubleshooting steps) pd.set_option('display.max_rows', None) pd.set_option('display.max_columns', None) pd.set_option('display.width', 100) #Caching file 'demo.csv' in the sam…

## Sheet: S10. Bee segment data
Data S10. Honey bee RNA yield and DWV abundance (per 2000 ng RNA) by bee segment.
Honey bee RNA yield was consistent in honey bee head, thorax, abdomen, and whole bee. Deformed wing virus abundance was also similar in different honey bee head, thorax, abdomen, and whole bee.
experiment	treatment	bee ID (in figures S7-S8)	bee ID (in supplemental table S1)	segment	weight (mg)	RNA yield (ng)	DWV RNA copies (per 2000 ng RNA)	log-transformed DWV RNA copies (per 2000 ng RNA)	SBV RNA copies (per 2000 ng RNA)	log-transformed SBV RNA copies (per 2000 ng RNA)	RNA yield:weight ratio	log-transformed RNA yield:weight ratios		Average RNA yield by segment (ng)	Average RNA yield by segment (ug)
1	mock	1	1A	head	1.2	20680	6502.43	3.81314	1458.63	3.16424	17233.3	4.23639		average head RNA yield (ng)	average head RNA yield (ug)
1	mock	2	1AB	head	4.7	10518	749.453	2.87532	1186.49	3.07463	2237.87	3.35003		12629.7	12.6297
1	mock	3	1AC	head	6.4	10314	1572.7	3.19692	385.381	2.58702	1611.56	3.20752
1	mock	4	1AD	head	6.3	15920	2299.11	3.36175	1805.22	3.25677	2526.98	3.40277		average thorax RNA yield (ng)	average thorax RNA yield (ug)
1	mock	5	1B	head	9.3	17632	7783.8	3.89125	132772	5.12311	1895.91	3.27805		61719.2	61.7192
1	mock	6	1C	head	1.1	14540	7701.67	3.88664	858.104	2.93405	13218.2	4.1212
1	mock	7	1E	head	5	11338	9832.11	3.99269	1418.55	3.15215	2267.6	3.35576		average abdomen RNA yield (ng)	average abdomen RNA yield (ug)
1	mock	8	1G	head	2.3	10534	10115.2	4.00502	577.467	2.76228	4580	3.66096		63678.4	63.6784
1	mock	9	1H	head	2.5	10452	11153	4.04743	481.69	2.68367	4180.8	3.62136
1	mock	10	1V	head	2.5	5882	0	0	857.178	2.93358	2352.8	3.37177		average whole bee RNA yield (ng)	average whole bee RNA yield (ug)
1	mock	11	1W	head	3	8784	0	0	497.371	2.69755	2928	3.46672		138027	138.027
1	mock	12	1X	head	1	8778	0	0	1231.55	3.09081	8778	3.94345
1	mock	13	1Z	head	2.5	10424	1249.18	3.09697	1098.73	3.04129	4169.6	3.6202
1	DWV	14	2O	head	3.1	13428	1.75794e+08	8.24501	3.46057e+08	8.53915	4331.61	3.63675
1	DWV	15	2P	head	3.6	20222	4.0473e+08	8.60717	1.11602e+09	9.04767	5617.22	3.7496		Average weight by segment (mg)
1	mock	1	1A	thorax	35.7	46180	30249.1	4.48073	0	0	1293.56	3.11212		average head weight (mg)
1	mock	2	1AB	thorax	31.2	84382	5402.2	3.73265	102.955	2.01684	2704.55	3.43226		3.63333
1	mock	3	1AC	thorax	42.2	55716	7195.56	3.85713	1015.3	3.00702	1320.28	3.121
1	mock	4	1AD	thorax	35.7	44916	18717.2	4.27226	0	0	1258.15	3.10008		average thorax weight (mg)
1	mock	5	1B	thorax	28.7	77074	39037.1	4.59149	181130	5.25799	2685.51	3.42919		33.2267
1	mock	6	1C	thorax	38.6	67324	16909.3	4.22815	4931.3	3.69305	1744.15	3.24183
1	mock	7	1E	thorax	27	72590	26788	4.42796	306.966	2.4885	2688.52	3.42967		average abdomen weight (mg)
1	mock	8	1G	thorax	37.2	59396	38131.9	4.5813	258.696	2.41446	1596.67	3.20349		74.7667
1	mock	9	1H	thorax	36.8	65788	65602	4.81692	3593.28	3.55561	1787.72	3.25254
1	mock	10	1V	thorax	27.5	42562	4995.13	3.69863	3671.41	3.56495	1547.71	3.18997		average whole bee weight (mg)
1	mock	11	1W	thorax	35.9	48336	0	0	0	0	1346.41	3.1295		112.473
1	mock	12	1X	thorax	34.1	40178	11018.4	4.04216	1349.96	3.13064	1178.24	3.0716
1	mock	13	1Z	thorax	28.3	47016	11834.7	4.0732	2578.33	3.41151	1661.34	3.22072
1	DWV	14	2O	thorax	31.5	75744	2108075763	9.32389	5.19434e+09	9.71553	2404.57	3.38122
1	DWV	15	2P	thorax	28	98586	1769603553	9.24788	2.71505e+09	9.43378	3520.93	3.54678
1	mock	1	1A	abdomen	111.9	33291	6350.83	3.8029	9504.6	3.97798	297.507	2.47495
1	mock	2	1AB	abdomen	54.6	121974	6055.22	3.7822	4454.8	3.64893	2233.96	3.34927
1	mock	3	1AC	abdomen	41.1	50037	12558.2	4.09896	11866	4.07434	1217.45	3.08581
1	mock	4	1AD	abdomen	50.9	112566	7597.44	3.88072	7009.24	3.84573	2211.51	3.34489
1	mock	5	1B	abdomen	100.9	39879	1.3407e+06	6.12733	2.30367e+06	6.36242	395.233	2.59795
1	mock	6	1C	abdomen	55.4	38904	18305	4.26259	27483.7	4.43909	702.238	2.8471
1	mock	7	1E	abdomen	144.5	136569	11960.2	4.07778	16773.3	4.22464	945.114	2.97594
1	mock	8	1G	abdomen	81.7	66060	11564	4.06315	18031.8	4.25606	808.568	2.90825
1	mock	9	1H	abdomen	108.1	58425	1820.13	3.26034	2897.27	3.46214	540.472	2.73358
1	mock	10	1V	abdomen	61.2	57540	10615.4	4.02598	19383.8	4.28746	940.196	2.97368
1	mock	11	1W	abdomen	74.1	29550	26968.2	4.43087	67782.2	4.83112	398.785	2.60183
1	mock	12	1X	abdomen	56.8	63003	4184.08	3.6217	7683.09	3.88559	1109.21	3.0454
1	mock	13	1Z	abdomen	44.5	35673	16608.4	4.22035	14219.9	4.15293	801.64	2.90452
1	DWV	14	2O	abdomen	72.2	57150	1.82075e+09	9.26025	6.25485e+09	9.79622	791.551	2.89903
1	DWV	15	2P	abdomen	63.6	54555	1.53024e+09	9.18476	7.89012e+09	9.89708	857.783	2.93388
1	mock	1	1A	whole bee	148.8	100151	14367.4	4.15741	3654.41	3.56294	673.058	2.8287
1	mock	2	1AB	whole bee	78.7	216874	4068.96	3.60959	1914.75	3.28234	2755.71	3.44039
1	mock	3	1AC	whole bee	94.1	116067	7108.81	3.85186	4422.22	3.64574	1233.44	3.09147
1	mock	4	1AD	whole bee	91	173402	9537.93	3.9795	2938.15	3.46822	1905.52	3.28024
1	mock	5	1B	whole bee	138.9	134585	462507	5.66512	872524	5.94078	968.934	2.98674
1	mock	6	1C	whole bee	104.8	120768	14305.3	4.15553	11091	4.04501	1152.37	3.06197
1	mock	7	1E	whole bee	176.5	220497	16193.5	4.20937	6166.26	3.79009	1249.27	3.09701
1	mock	8	1G	whole bee	121.2	135990	19937	4.29968	6289.32	3.79867	1122.03	3.05039
1	mock	9	1H	whole bee	147.4	134665	26191.7	4.41818	2324.08	3.36644	913.602	2.96123
1	mock	10	1V	whole bee	91.2	105984	5203.52	3.71638	7970.81	3.90156	1162.11	3.06562
1	mock	11	1W	whole bee	113	86670	8989.41	3.95378	22759.8	4.35719	766.991	2.88536
1	mock	12	1X	whole bee	91.9	111959	5067.48	3.70488	3421.54	3.53435	1218.27	3.0861
1	mock	13	1Z	whole bee	87.6	93113	9897.43	3.99557	5965.67	3.77573	1062.93	3.02691
1	DWV	14	2O	whole bee	106.8	146322	1.36821e+09	9.13615	3.93175e+09	9.59459	1370.06	3.13706
1	DWV	15	2P	whole bee	95.2	173363	1.23486e+09	9.09162	3.90706e+09	9.59185	1821.04	3.26056
